# Supplementary material for: Dibenzyl­dichloridotin(IV)
Source: Acta Crystallogr Sect E Struct Rep Online. 2009 Apr 30;65(Pt 5):m596. doi: 10.1107/S160053680901513X (PMC2977632; doi:10.1107/S160053680901513X)
Supplement: Supplementary file 1 [file e-65-0m596-sup1.cif]

##############################################################################
###                                                                        ###
###        Electronic paper (Acta Crystallographica Section E)             ###
###                                                                        ###
##############################################################################
#                                                                            #
# This CIF contains the data in a paper accepted for publication in Acta     #
# Crystallographica Section E. It conforms to the requirements of Notes      #
# for Authors for Section E, and has been peer reviewed under the auspices   #
# of the IUCr Commission on Journals.                                        #
#                                                                            #
# Full details of the Crystallographic Information File format               #
# are given in the paper "The Crystallographic Information File (CIF):       #
# a New Standard Archive File for Crystallography" by S. R. Hall, F. H.      #
# Allen and I. D. Brown [Acta Cryst. (1991), A47, 655-685].                  #
#                                                                            #
# The current version of the core CIF dictionary is obtainable from          #
# ftp://ftp.iucr.org/pub/cif_core.dic. The current version number is 2.4.    #
#                                                                            #
# Software is freely available for graphical display of the structure(s) in  #
# this CIF.  For information consult the CIF home page http://www.iucr.org/  #
# cif/home.html                                                              #
#                                                                            #
# This file may be used for bona fide research purposes within the           #
# scientific community so long as proper attribution is given to the journal # 
# article from which it was obtained.                                        #
#                                                                            #
##############################################################################
                                             
data_global
_audit_creation_method     SHELXL-97
_journal_date_recd_electronic     2009-04-21
_journal_date_accepted     2009-04-23
_journal_name_full     'Acta Crystallographica, Section E'
_journal_year     2009
_journal_volume     65
_journal_issue      5
_journal_page_first     m596
_journal_page_last     m596
_journal_paper_category     QM
_journal_coeditor_code     TK2438
_publ_contact_author
;
     Dr. Seik Weng Ng
     Department of Chemistry
     University of Malaya
     50603 Kuala Lumpur
     Malaysia
;
_publ_contact_author_email     seikweng@um.edu.my
_publ_contact_author_fax     '03 7967 4193'
_publ_contact_author_phone     '03 7967 6778'
_publ_section_title
;
Dibenzyldichloridotin(IV)
;
loop_
    _publ_author_name
    _publ_author_address
    'Lo, Kong Mun'
;
     Department of Chemistry
     University of Malaya
     50603 Kuala Lumpur
     Malaysia
;
    'Ng, Seik Weng'
;
     Department of Chemistry
     University of Malaya
     50603 Kuala Lumpur
     Malaysia
;
_publ_section_synopsis     .
data_I
_audit_creation_method     SHELXL-97
_chemical_name_systematic
;
Dibenzyldichloridotin(IV)
;
_chemical_name_common     ?
_chemical_formula_moiety     'C14 H14 Cl2 Sn'
_chemical_formula_sum     'C14 H14 Cl2 Sn'
_chemical_formula_iupac     '[Sn (C7 H7)2 Cl2]'
_chemical_formula_weight     371.84
_chemical_melting_point     ?
_symmetry_cell_setting     Monoclinic
_symmetry_space_group_name_H-M     'C 2/c'
_symmetry_space_group_name_Hall     '-C 2yc'
loop_
    _symmetry_equiv_pos_as_xyz
    'x, y, z'
    'x, -y, z+1/2'
    'x+1/2, y+1/2, z'
    'x+1/2, -y+1/2, z+1/2'
    '-x, -y, -z'
    '-x, y, -z-1/2'
    '-x+1/2, -y+1/2, -z'
    '-x+1/2, y+1/2, -z-1/2'
_cell_length_a     23.7710(3)
_cell_length_b     4.80190(10)
_cell_length_c     12.0808(2)
_cell_angle_alpha     90
_cell_angle_beta     92.5600(10)
_cell_angle_gamma     90
_cell_volume     1377.60(4)
_cell_formula_units_Z     4
_cell_measurement_reflns_used     5461
_cell_measurement_theta_min     2.5
_cell_measurement_theta_max     28.3
_cell_measurement_temperature     123(2)
_exptl_crystal_description     Block
_exptl_crystal_colour     Colorless
_exptl_crystal_size_max     0.35
_exptl_crystal_size_mid     0.30
_exptl_crystal_size_min     0.15
_exptl_crystal_density_diffrn     1.793
_exptl_crystal_density_meas     ?
_exptl_crystal_density_method     'not measured'
_exptl_crystal_F_000     728
_exptl_absorpt_coefficient_mu     2.217
_exptl_absorpt_correction_type     Multi-scan
_exptl_absorpt_process_details     '(SADABS; Sheldrick, 1996)'
_exptl_absorpt_correction_T_min     0.511
_exptl_absorpt_correction_T_max     0.732
_diffrn_ambient_temperature     123(2)
_diffrn_radiation_type     MoK\a
_diffrn_radiation_wavelength     0.71073
_diffrn_radiation_source     'fine-focus sealed tube'
_diffrn_radiation_monochromator     graphite
_diffrn_measurement_device_type     'Bruker SMART APEX'
_diffrn_measurement_method     \w
_diffrn_detector_area_resol_mean     ?
_diffrn_reflns_number     6090
_diffrn_reflns_av_R_equivalents     0.021
_diffrn_reflns_av_sigmaI/netI     0.016
_diffrn_reflns_theta_min     1.7
_diffrn_reflns_theta_max     27.5
_diffrn_reflns_theta_full     27.5
_diffrn_measured_fraction_theta_max     0.999
_diffrn_measured_fraction_theta_full     0.999
_diffrn_reflns_limit_h_min     -30
_diffrn_reflns_limit_h_max     30
_diffrn_reflns_limit_k_min     -6
_diffrn_reflns_limit_k_max     6
_diffrn_reflns_limit_l_min     -15
_diffrn_reflns_limit_l_max     15
_diffrn_standards_number     0
_diffrn_standards_interval_count     0
_diffrn_standards_interval_time     0
_diffrn_standards_decay_%     0
_reflns_number_total     1580
_reflns_number_gt     1527
_reflns_threshold_expression     I>2\s(I)
_refine_ls_structure_factor_coef     Fsqd
_refine_ls_matrix_type     full
_refine_ls_R_factor_all     0.015
_refine_ls_R_factor_gt     0.014
_refine_ls_wR_factor_gt     0.041
_refine_ls_wR_factor_ref     0.041
_refine_ls_goodness_of_fit_ref     1.03
_refine_ls_restrained_S_all     1.03
_refine_ls_number_reflns     1580
_refine_ls_number_parameters     78
_refine_ls_number_restraints     0
_refine_ls_hydrogen_treatment     constr
_refine_ls_weighting_scheme     calc
_refine_ls_weighting_details
         'calc w=1/[\s^2^(Fo^2^)+(0.0238P)^2^+1.6061P] where P=(Fo^2^+2Fc^2^)/3'
_atom_sites_solution_hydrogens     geom
_atom_sites_solution_primary     direct
_atom_sites_solution_secondary     difmap
_refine_ls_shift/su_max     0.001
_refine_ls_shift/su_mean     0.001
_refine_diff_density_max     0.27
_refine_diff_density_min     -0.60
_refine_ls_extinction_method     none
_refine_ls_extinction_coef     ?
loop_
    _atom_type_symbol
    _atom_type_description
    _atom_type_scat_dispersion_real
    _atom_type_scat_dispersion_imag
    _atom_type_scat_source
    'C' 'C' 0.0033 0.0016
                         'International Tables Vol C Tables 4.2.6.8 and 6.1.1.4'
    'H' 'H' 0.0000 0.0000
                         'International Tables Vol C Tables 4.2.6.8 and 6.1.1.4'
    'Cl' 'Cl' 0.1484 0.1585
                         'International Tables Vol C Tables 4.2.6.8 and 6.1.1.4'
    'Sn' 'Sn' -0.6537 1.4246
                         'International Tables Vol C Tables 4.2.6.8 and 6.1.1.4'
_computing_data_collection     'APEX2 (Bruker, 2008)'
_computing_cell_refinement     'SAINT (Bruker, 2008)'
_computing_data_reduction     'SAINT (Bruker, 2008)'
_computing_structure_solution     'SHELXS97 (Sheldrick, 2008)'
_computing_structure_refinement     'SHELXL97 (Sheldrick, 2008)'
_computing_molecular_graphics     'X-SEED (Barbour, 2001)'
_computing_publication_material     'publCIF (Westrip, 2009)'
loop_
    _atom_site_type_symbol
    _atom_site_label
    _atom_site_fract_x
    _atom_site_fract_y
    _atom_site_fract_z
    _atom_site_U_iso_or_equiv
    _atom_site_adp_type
    _atom_site_calc_flag
    _atom_site_refinement_flags
    _atom_site_occupancy
    _atom_site_disorder_assembly
    _atom_site_disorder_group
    Sn Sn1 0.5000 0.49246(2) 0.2500 0.01354(6) Uani d S 1 . .
    Cl Cl1 0.473226(16) 0.81293(8) 0.38720(3) 0.01976(9) Uani d . 1 . .
    C C1 0.57846(6) 0.3263(3) 0.31462(14) 0.0206(3) Uani d . 1 . .
    H H1A 0.5716 0.2146 0.3816 0.025 Uiso calc R 1 . .
    H H1B 0.5942 0.2008 0.2588 0.025 Uiso calc R 1 . .
    C C2 0.62055(7) 0.5502(3) 0.34383(14) 0.0175(3) Uani d . 1 . .
    C C3 0.65796(6) 0.6448(3) 0.26657(13) 0.0197(3) Uani d . 1 . .
    H H3 0.6563 0.5694 0.1938 0.024 Uiso calc R 1 . .
    C C4 0.69765(7) 0.8477(3) 0.29468(14) 0.0225(3) Uani d . 1 . .
    H H4 0.7228 0.9111 0.2411 0.027 Uiso calc R 1 . .
    C C5 0.70071(8) 0.9580(3) 0.40082(17) 0.0253(4) Uani d . 1 . .
    H H5 0.7282 1.0952 0.4204 0.030 Uiso calc R 1 . .
    C C6 0.66358(7) 0.8673(4) 0.47815(14) 0.0260(3) Uani d . 1 . .
    H H6 0.6654 0.9436 0.5508 0.031 Uiso calc R 1 . .
    C C7 0.62366(7) 0.6650(3) 0.44994(13) 0.0222(3) Uani d . 1 . .
    H H7 0.5983 0.6044 0.5035 0.027 Uiso calc R 1 . .
loop_
    _atom_site_aniso_label
    _atom_site_aniso_U_11
    _atom_site_aniso_U_22
    _atom_site_aniso_U_33
    _atom_site_aniso_U_12
    _atom_site_aniso_U_13
    _atom_site_aniso_U_23
    Sn1 0.01130(9) 0.01254(9) 0.01666(9) 0.000 -0.00051(6) 0.000
    Cl1 0.02142(18) 0.02114(18) 0.01692(16) -0.00076(14) 0.00309(13)
                                                                    -0.00308(13)
    C1 0.0153(7) 0.0142(7) 0.0318(8) 0.0000(6) -0.0049(6) 0.0023(6)
    C2 0.0129(7) 0.0138(6) 0.0254(8) 0.0020(6) -0.0044(6) 0.0025(6)
    C3 0.0168(7) 0.0191(7) 0.0232(7) 0.0026(6) 0.0001(6) -0.0025(6)
    C4 0.0145(7) 0.0216(7) 0.0316(8) -0.0003(6) 0.0022(6) 0.0026(6)
    C5 0.0195(8) 0.0193(7) 0.0361(10) -0.0029(6) -0.0081(7) -0.0010(7)
    C6 0.0271(8) 0.0281(8) 0.0222(8) 0.0000(7) -0.0075(6) -0.0023(6)
    C7 0.0204(8) 0.0249(8) 0.0210(7) -0.0011(6) -0.0016(6) 0.0051(6)
loop_
    _geom_bond_atom_site_label_1
    _geom_bond_atom_site_label_2
    _geom_bond_site_symmetry_2
    _geom_bond_distance
    _geom_bond_publ_flag
    Sn1 Cl1 1_545 3.7275(4) ?
    Sn1 C1 6_656 2.143(2) ?
    Sn1 C1 . 2.143(2) ?
    Sn1 Cl1 . 2.3695(4) ?
    Sn1 Cl1 6_656 2.3695(4) ?
    C1 C2 . 1.500(2) ?
    C1 H1A . 0.9900 ?
    C1 H1B . 0.9900 ?
    C2 C3 . 1.394(2) ?
    C2 C7 . 1.394(2) ?
    C3 C4 . 1.388(2) ?
    C3 H3 . 0.9500 ?
    C4 C5 . 1.386(3) ?
    C4 H4 . 0.9500 ?
    C5 C6 . 1.384(3) ?
    C5 H5 . 0.9500 ?
    C6 C7 . 1.390(2) ?
    C6 H6 . 0.9500 ?
    C7 H7 . 0.9500 ?
loop_
    _geom_angle_atom_site_label_1
    _geom_angle_atom_site_label_2
    _geom_angle_atom_site_label_3
    _geom_angle_site_symmetry_1
    _geom_angle_site_symmetry_3
    _geom_angle
    _geom_angle_publ_flag
    C1 Sn1 C1 6_656 . 136.30(8) ?
    C1 Sn1 Cl1 6_656 . 103.88(4) ?
    C1 Sn1 Cl1 . . 104.09(4) ?
    C1 Sn1 Cl1 6_656 6_656 104.09(4) ?
    C1 Sn1 Cl1 . 6_656 103.88(4) ?
    Cl1 Sn1 Cl1 . 6_656 99.001(18) ?
    C2 C1 Sn1 . . 112.29(10) ?
    C2 C1 H1A . . 109.1 ?
    Sn1 C1 H1A . . 109.1 ?
    C2 C1 H1B . . 109.1 ?
    Sn1 C1 H1B . . 109.1 ?
    H1A C1 H1B . . 107.9 ?
    C3 C2 C7 . . 118.52(15) ?
    C3 C2 C1 . . 120.99(15) ?
    C7 C2 C1 . . 120.48(15) ?
    C4 C3 C2 . . 120.80(15) ?
    C4 C3 H3 . . 119.6 ?
    C2 C3 H3 . . 119.6 ?
    C5 C4 C3 . . 120.11(15) ?
    C5 C4 H4 . . 119.9 ?
    C3 C4 H4 . . 119.9 ?
    C6 C5 C4 . . 119.69(16) ?
    C6 C5 H5 . . 120.2 ?
    C4 C5 H5 . . 120.2 ?
    C5 C6 C7 . . 120.24(16) ?
    C5 C6 H6 . . 119.9 ?
    C7 C6 H6 . . 119.9 ?
    C6 C7 C2 . . 120.63(15) ?
    C6 C7 H7 . . 119.7 ?
    C2 C7 H7 . . 119.7 ?
loop_
    _geom_torsion_atom_site_label_1
    _geom_torsion_atom_site_label_2
    _geom_torsion_atom_site_label_3
    _geom_torsion_atom_site_label_4
    _geom_torsion_site_symmetry_1
    _geom_torsion_site_symmetry_2
    _geom_torsion_site_symmetry_3
    _geom_torsion_site_symmetry_4
    _geom_torsion
    _geom_torsion_publ_flag
    C1 Sn1 C1 C2 6_656 . . . 177.45(13) ?
    Cl1 Sn1 C1 C2 . . . . -54.18(12) ?
    Cl1 Sn1 C1 C2 6_656 . . . 49.01(12) ?
    Sn1 C1 C2 C3 . . . . -90.75(16) ?
    Sn1 C1 C2 C7 . . . . 90.34(15) ?
    C7 C2 C3 C4 . . . . 0.3(2) ?
    C1 C2 C3 C4 . . . . -178.60(14) ?
    C2 C3 C4 C5 . . . . 0.4(2) ?
    C3 C4 C5 C6 . . . . -0.8(3) ?
    C4 C5 C6 C7 . . . . 0.5(3) ?
    C5 C6 C7 C2 . . . . 0.2(3) ?
    C3 C2 C7 C6 . . . . -0.6(2) ?
    C1 C2 C7 C6 . . . . 178.31(15) ?
