# Supplementary material for: Dibenzyl­dichloridotin(IV)
Source: Acta Crystallogr Sect E Struct Rep Online. 2009 Apr 30;65(Pt 5):m596. doi: 10.1107/S160053680901513X (PMC2977632; doi:10.1107/S160053680901513X)
Supplement: Supplementary file 2 [file e-65-0m596-Isup2.hkl]

# 
# h,k,l, Fc-squared, Fo-squared, sigma(Fo-squared) and status flag 
# 
data_I
_shelx_title '  C2/c' 
_shelx_refln_list_code          4 
_shelx_F_calc_maximum      273.98 
_exptl_crystal_F_000       728.00 
_reflns_d_resolution_high  0.7697 
 
loop_ 
 _symmetry_equiv_pos_as_xyz 
 'x, y, z' 
 'x, -y, z+1/2' 
 'x+1/2, y+1/2, z' 
 'x+1/2, -y+1/2, z+1/2' 
 '-x, -y, -z' 
 '-x, y, -z-1/2' 
 '-x+1/2, -y+1/2, -z' 
 '-x+1/2, y+1/2, -z-1/2' 
 
_cell_length_a    23.7710 
_cell_length_b     4.8019 
_cell_length_c    12.0808 
_cell_angle_alpha  90.000 
_cell_angle_beta   92.560 
_cell_angle_gamma  90.000 
 
_shelx_F_squared_multiplier     1.000 
 
loop_ 
 _refln_index_h 
 _refln_index_k 
 _refln_index_l 
 _refln_F_squared_calc 
 _refln_F_squared_meas 
 _refln_F_squared_sigma 
 _refln_observed_status 
   2   0   0    49949.82    35024.21    409.32 o 
   4   0   0    21058.29    19998.06    352.10 o 
   6   0   0    75062.59    64508.48   2799.91 o 
   8   0   0    24562.22    23240.03    459.54 o 
  10   0   0    28333.21    27743.77    336.79 o 
  12   0   0     9344.84     9511.82    143.45 o 
  14   0   0     9229.07     9636.39    277.71 o 
  16   0   0     4924.91     5126.01    122.22 o 
  18   0   0     2456.52     2530.13     47.50 o 
  20   0   0     2046.86     2241.60     77.50 o 
  22   0   0      104.52      130.93     15.13 o 
  24   0   0     8580.59     8974.21    210.16 o 
  26   0   0     8630.32     8813.05    229.34 o 
  28   0   0      925.69     1067.36     88.94 o 
  30   0   0     5621.24     5624.53     98.40 o 
   1   1   0    29645.22    29500.65    270.30 o 
   3   1   0    23836.28    23656.68    266.68 o 
   5   1   0      601.97      514.15     13.66 o 
   7   1   0    41417.86    40203.64    794.10 o 
   9   1   0    26240.26    26441.52    212.29 o 
  11   1   0    15432.77    15251.03    135.63 o 
  13   1   0    22650.30    22565.93    285.40 o 
  15   1   0    17129.80    16960.96    253.47 o 
  17   1   0    23063.82    23281.45    346.12 o 
  19   1   0    10818.79    11013.17    137.45 o 
  21   1   0     7361.76     7389.85     84.56 o 
  23   1   0    11225.03    11122.74    140.86 o 
  25   1   0     7472.11     7462.12    119.10 o 
  27   1   0     6836.03     6771.69    119.96 o 
  29   1   0     1869.41     1963.06     38.30 o 
   0   2   0     7923.62     7957.18     95.34 o 
   2   2   0     4542.48     4500.21     40.21 o 
   4   2   0    11453.18    11254.48     95.03 o 
   6   2   0    15076.57    15543.65    146.64 o 
   8   2   0    17497.74    17938.86    156.38 o 
  10   2   0    20520.67    20796.83    191.32 o 
  12   2   0    12207.13    12213.08    101.52 o 
  14   2   0    16951.32    16757.39    137.56 o 
  16   2   0    19900.28    19972.24    163.43 o 
  18   2   0    17362.49    17502.52    145.22 o 
  20   2   0    15013.97    14988.24    217.73 o 
  22   2   0     9489.00     9379.83    104.71 o 
  24   2   0     7720.99     7596.42    198.69 o 
  26   2   0     5204.20     5332.66    127.01 o 
  28   2   0     3416.02     3406.22     94.43 o 
   1   3   0    26142.46    26128.28    199.38 o 
   3   3   0    29756.15    29160.36    222.45 o 
   5   3   0    30150.08    30383.60    251.53 o 
   7   3   0    18351.49    18492.45    155.65 o 
   9   3   0    12779.15    12922.44    150.56 o 
  11   3   0     8292.82     8267.05     97.90 o 
  13   3   0     2784.24     2833.60     29.45 o 
  15   3   0     2484.20     2520.12     27.60 o 
  17   3   0     3053.49     3059.46     40.75 o 
  19   3   0     2585.70     2581.00     39.48 o 
  21   3   0     2604.85     2481.77     99.68 o 
  23   3   0     1683.92     1752.70     43.14 o 
  25   3   0     1657.21     1623.79     45.28 o 
  27   3   0     2436.80     2274.38     98.02 o 
   0   4   0     4062.90     3965.18     51.30 o 
   2   4   0    10869.63    10877.20     88.10 o 
   4   4   0    11599.14    11635.94     93.93 o 
   6   4   0     5594.38     5589.94     49.10 o 
   8   4   0     9042.54     8985.16    109.06 o 
  10   4   0     9230.24     9283.91    113.17 o 
  12   4   0     4543.03     4646.43    112.21 o 
  14   4   0     5491.29     5426.30     83.47 o 
  16   4   0     6882.36     7044.38     93.12 o 
  18   4   0     4242.47     4206.62    107.88 o 
  20   4   0     4001.97     4017.02    165.12 o 
  22   4   0     4778.14     4866.58    147.84 o 
   1   5   0     2259.24     2236.51     46.70 o 
   3   5   0     1743.00     1714.81     26.21 o 
   5   5   0     1786.68     1749.05     27.02 o 
   7   5   0     3214.76     3236.30     48.04 o 
   9   5   0     4228.88     4240.76     59.93 o 
  11   5   0     5719.05     5916.70    119.49 o 
  13   5   0     7321.63     7630.25    142.27 o 
  15   5   0     6546.57     6759.99    110.29 o 
  17   5   0     7051.88     7235.46    116.25 o 
   0   6   0     9572.50    10079.90    229.02 o 
   2   6   0     5355.14     5609.05    100.03 o 
   4   6   0     3937.11     4035.11     77.63 o 
   6   6   0     4348.22     4371.77     82.61 o 
   8   6   0     2537.35     2676.57     58.47 o 
 -29   1   1        1.80        2.47      4.79 o 
 -27   1   1      176.87      200.54      9.64 o 
 -25   1   1      758.55      740.11     22.61 o 
 -23   1   1      936.43     1038.91     23.37 o 
 -21   1   1      107.72      129.21      6.22 o 
 -19   1   1       24.54       25.78      3.61 o 
 -17   1   1     2712.44     2577.26     44.68 o 
 -15   1   1     5177.03     5250.02     75.31 o 
 -13   1   1     9191.54     9574.09     80.95 o 
 -11   1   1     4520.69     4543.35     42.96 o 
  -9   1   1     2119.40     2080.68     22.97 o 
  -7   1   1       22.70        1.29      2.85 o 
  -5   1   1      603.00      675.11      8.80 o 
  -3   1   1     3223.90     3519.24     43.98 o 
  -1   1   1    13626.67    14474.74    124.69 o 
   1   1   1      539.53      584.12      7.06 o 
   3   1   1       11.35        1.34      1.11 o 
   5   1   1    40845.90    41068.29    367.18 o 
   7   1   1    10988.76    11887.24    106.43 o 
   9   1   1     1519.76     1713.88     19.28 o 
  11   1   1        0.63        1.60      2.68 o 
  13   1   1      123.62      145.38      8.07 o 
  15   1   1       53.05      114.55     12.57 o 
  17   1   1      451.79      471.23     10.78 o 
  19   1   1      593.70      583.89     17.53 o 
  21   1   1     2045.34     2045.89     31.56 o 
  23   1   1     1672.57     1707.09     29.00 o 
  25   1   1      909.55      889.20     20.29 o 
  27   1   1     2422.72     2409.34     43.39 o 
  29   1   1      199.65      208.71     12.54 o 
 -28   2   1      363.76      340.06     18.75 o 
 -26   2   1      492.89      472.63     21.01 o 
 -24   2   1       14.72       14.51     11.11 o 
 -22   2   1      150.12      169.69     12.77 o 
 -20   2   1       11.23       24.98      5.10 o 
 -18   2   1     3538.59     3627.56     36.92 o 
 -16   2   1       45.59       54.52      4.06 o 
 -14   2   1        0.58        6.35      2.47 o 
 -12   2   1     1315.47     1253.25     16.38 o 
 -10   2   1      979.06      991.16     13.35 o 
  -8   2   1     2487.45     2708.88     25.64 o 
  -6   2   1      121.65      150.73      4.58 o 
  -4   2   1      534.93      574.47      7.42 o 
  -2   2   1     1108.30     1166.98     12.02 o 
   0   2   1     3429.82     3607.98     32.91 o 
   2   2   1     3072.95     3065.74     26.45 o 
   4   2   1    19348.43    20106.05    171.16 o 
   6   2   1       63.77       19.61      2.18 o 
   8   2   1        4.17       15.99      4.23 o 
  10   2   1    14152.16    14975.26    122.24 o 
  12   2   1      655.15      601.98      9.60 o 
  14   2   1       25.47       22.24      3.04 o 
  16   2   1        0.20        9.62      2.74 o 
  18   2   1      394.94      394.11      8.93 o 
  20   2   1      193.41      184.02      9.00 o 
  22   2   1      423.03      423.53     13.23 o 
  24   2   1      136.08      153.03      9.47 o 
  26   2   1      223.28      235.64     15.45 o 
  28   2   1        3.30        7.43      7.19 o 
 -27   3   1       99.20       89.72     13.43 o 
 -25   3   1       20.17       23.99      8.99 o 
 -23   3   1      682.01      645.36     24.69 o 
 -21   3   1       46.13       44.10      8.75 o 
 -19   3   1        7.27        5.65      3.83 o 
 -17   3   1        0.31        3.34      3.43 o 
 -15   3   1       73.54       84.03     10.20 o 
 -13   3   1        7.76       17.42      3.82 o 
 -11   3   1       56.74       60.54      4.52 o 
  -9   3   1        1.17       24.22      2.96 o 
  -7   3   1        0.73       14.11      3.21 o 
  -5   3   1      659.94      695.24     11.05 o 
  -3   3   1     1711.16     1817.62     21.67 o 
  -1   3   1      288.06      336.15      6.17 o 
   1   3   1     1572.63     1610.47     16.75 o 
   3   3   1     4842.03     5051.85     43.06 o 
   5   3   1      624.55      628.59     22.88 o 
   7   3   1     1787.99     1874.10     21.00 o 
   9   3   1      460.04      476.18      8.63 o 
  11   3   1     1064.40     1140.57     16.22 o 
  13   3   1      535.47      519.06     12.63 o 
  15   3   1        7.92        6.70      2.94 o 
  17   3   1       61.63       86.24      5.40 o 
  19   3   1        0.59        1.91      5.12 o 
  21   3   1      147.25      146.64     12.21 o 
  23   3   1       76.35       66.86      9.65 o 
  25   3   1      162.18      148.28     13.35 o 
 -22   4   1      374.30      406.81     20.49 o 
 -20   4   1     1435.08     1499.60     30.83 o 
 -18   4   1     1712.42     1696.73     32.58 o 
 -16   4   1     1560.91     1587.65     34.02 o 
 -14   4   1     1753.09     1743.77     31.60 o 
 -12   4   1     3380.65     3371.71     58.75 o 
 -10   4   1     2506.59     2487.59     45.83 o 
  -8   4   1     1989.29     1937.67     31.98 o 
  -6   4   1     2213.40     2207.59     29.88 o 
  -4   4   1      220.92      281.65     61.72 o 
  -2   4   1       29.95       28.19      2.80 o 
   0   4   1      697.86      700.29     10.57 o 
   2   4   1     1046.82     1036.91     13.58 o 
   4   4   1      129.54      131.18      5.37 o 
   6   4   1      338.42      337.97      7.91 o 
   8   4   1      474.04      502.02      9.99 o 
  10   4   1      714.33      708.47     14.20 o 
  12   4   1        7.24       12.99      4.89 o 
  14   4   1      340.23      322.50     10.69 o 
  16   4   1       84.13      124.96      7.62 o 
  18   4   1     1754.54     1823.58     34.39 o 
  20   4   1     2209.42     2217.74     50.20 o 
  22   4   1     1211.01     1200.45    107.02 o 
 -17   5   1       42.55       47.53      6.69 o 
 -15   5   1       14.39       20.87      5.62 o 
 -13   5   1      126.55      138.59     11.32 o 
 -11   5   1        9.88        6.94      5.11 o 
  -9   5   1       18.28       21.76      5.27 o 
  -7   5   1      473.30      456.56     16.04 o 
  -5   5   1      459.62      442.17     12.47 o 
  -3   5   1      179.61      161.94      8.02 o 
  -1   5   1      511.68      528.69     23.57 o 
   1   5   1      582.90      539.76     19.94 o 
   3   5   1      469.16      467.45     18.42 o 
   5   5   1     3093.97     3123.44     59.99 o 
   7   5   1     1189.84     1208.16     21.45 o 
   9   5   1       38.00       51.53      7.28 o 
  11   5   1      928.49      906.87     18.89 o 
  13   5   1      266.76      284.51     10.99 o 
  15   5   1       48.02       58.12      6.39 o 
  17   5   1       94.02      105.40      9.70 o 
  -8   6   1       57.02       55.52     10.29 o 
  -6   6   1      478.46      458.44     21.44 o 
  -4   6   1      367.76      367.49     19.11 o 
  -2   6   1      298.97      302.44     17.87 o 
   0   6   1      853.53      882.22     29.44 o 
   2   6   1     1239.45     1323.04     37.13 o 
   4   6   1     1464.22     1522.88     40.44 o 
   6   6   1      840.69      842.54     36.28 o 
   8   6   1      922.58      982.29     31.92 o 
 -30   0   2     5178.93     5344.18    170.35 o 
 -28   0   2     9976.64     9964.39    300.53 o 
 -26   0   2    22287.33    22271.12    634.59 o 
 -24   0   2     6680.51     6749.83    414.77 o 
 -22   0   2     8907.58     9206.26    274.63 o 
 -20   0   2    17213.65    17600.42    633.93 o 
 -18   0   2    10228.58    10414.82    350.40 o 
 -16   0   2    12257.76    12326.96    620.37 o 
 -14   0   2     4819.10     4410.12     93.93 o 
 -12   0   2     9671.95     9967.28    210.96 o 
 -10   0   2     7557.24     7720.20    182.57 o 
  -8   0   2      237.24      349.55     16.94 o 
  -6   0   2     3163.32     3068.84     46.40 o 
  -4   0   2     4978.64     4757.07     95.37 o 
  -2   0   2    69473.70    56520.42   1552.17 o 
   0   0   2    40826.29    36644.28   1495.19 o 
   2   0   2     4185.37     4337.54     64.81 o 
   4   0   2    71212.96    61980.63   2003.88 o 
   6   0   2    49895.69    47608.96   1099.64 o 
   8   0   2    64545.56    61344.06   1792.62 o 
  10   0   2    51223.37    49391.68   1227.70 o 
  12   0   2    40482.54    40147.72   1092.57 o 
  14   0   2    52791.43    53933.20   1179.49 o 
  16   0   2    13752.04    13996.06    351.03 o 
  18   0   2     7623.36     7465.35    216.88 o 
  20   0   2     9194.41     9263.68    149.40 o 
  22   0   2     5926.03     5959.72    105.65 o 
  24   0   2     5906.72     6058.53    151.59 o 
  26   0   2     1200.86     1166.12     48.46 o 
  28   0   2      842.11      819.71     41.07 o 
  30   0   2     1301.09     1324.90     55.84 o 
 -29   1   2     3237.36     3312.93     66.56 o 
 -27   1   2     3722.10     3754.49     73.53 o 
 -25   1   2     5313.87     5350.35     64.06 o 
 -23   1   2     3515.80     3600.59     51.44 o 
 -21   1   2     2381.80     2439.35     35.62 o 
 -19   1   2    16768.53    17187.29    343.51 o 
 -17   1   2    11711.02    11638.12    159.33 o 
 -15   1   2     9342.28     9409.50    105.46 o 
 -13   1   2    30315.96    30465.76    271.52 o 
 -11   1   2    25418.55    25513.29    250.83 o 
  -9   1   2    30093.98    30615.13    265.69 o 
  -7   1   2    27143.71    26816.27    304.86 o 
  -5   1   2    32987.56    32757.78    286.34 o 
  -3   1   2    48756.01    47435.94    448.68 o 
  -1   1   2    40264.50    39798.48    523.77 o 
   1   1   2    44471.15    42602.27    814.82 o 
   3   1   2     2251.48     2054.55     32.73 o 
   5   1   2    25258.54    24642.03    339.36 o 
   7   1   2    37505.36    37133.59    334.71 o 
   9   1   2     1769.00     1543.39     18.46 o 
  11   1   2    13559.36    13569.76    111.89 o 
  13   1   2    16029.30    16224.28    137.41 o 
  15   1   2     8942.98     8875.21     87.87 o 
  17   1   2     8818.71     8972.95    120.39 o 
  19   1   2     6492.89     6516.54     99.20 o 
  21   1   2     9319.60     9342.86    123.29 o 
  23   1   2     8915.07     8748.15    118.29 o 
  25   1   2     9065.75     9000.61    123.14 o 
  27   1   2     5118.66     5114.84     66.64 o 
  29   1   2     3274.60     3315.89     55.78 o 
 -28   2   2     1500.55     1480.48     40.08 o 
 -26   2   2     2191.80     2154.97     49.58 o 
 -24   2   2     2226.08     2164.15    142.39 o 
 -22   2   2     4385.96     4366.37    122.17 o 
 -20   2   2     4864.49     4905.38    113.89 o 
 -18   2   2     9954.43    10087.92    131.48 o 
 -16   2   2    13703.54    13876.68    116.38 o 
 -14   2   2    10949.99    10969.62    100.34 o 
 -12   2   2    22432.62    22345.37    195.59 o 
 -10   2   2    32294.89    32101.36    250.98 o 
  -8   2   2    40293.32    40310.15    313.92 o 
  -6   2   2    35682.80    35505.19    271.31 o 
  -4   2   2    23042.31    23301.44    299.19 o 
  -2   2   2    33370.59    33845.91    258.78 o 
   0   2   2    20025.24    20340.11    172.19 o 
   2   2   2    17880.93    17539.90    229.39 o 
   4   2   2    15189.80    15095.28    119.42 o 
   6   2   2     9209.36     9465.15     78.51 o 
   8   2   2    14139.08    14454.79    130.16 o 
  10   2   2     2350.44     2311.67     25.43 o 
  12   2   2     2404.25     2294.68     56.00 o 
  14   2   2     7681.52     7650.80     73.77 o 
  16   2   2     7974.52     8081.09     78.47 o 
  18   2   2     9323.18     9399.27    102.92 o 
  20   2   2     5000.30     5100.31     62.46 o 
  22   2   2     7643.06     7651.98     88.92 o 
  24   2   2     8804.84     8501.61     98.65 o 
  26   2   2     5408.99     5254.08     67.95 o 
  28   2   2     6443.59     6348.77    111.18 o 
 -25   3   2     6974.05     6900.18    229.98 o 
 -23   3   2     8671.42     8492.98    571.22 o 
 -21   3   2    10482.69    10222.09    234.42 o 
 -19   3   2     6090.93     6087.03     78.72 o 
 -17   3   2     5956.82     5834.86     68.76 o 
 -15   3   2     7279.83     7161.97     91.33 o 
 -13   3   2      525.48      500.32     14.05 o 
 -11   3   2     2901.14     3039.64     42.58 o 
  -9   3   2     9803.88     9924.59    101.76 o 
  -7   3   2     2638.96     2576.75     24.96 o 
  -5   3   2     4049.62     4084.58     35.87 o 
  -3   3   2     5042.53     5079.89     43.30 o 
  -1   3   2     7718.28     7715.46     67.96 o 
   1   3   2    14624.23    14742.56    140.81 o 
   3   3   2    20523.58    20762.17    176.88 o 
   5   3   2    24762.94    24732.72    194.51 o 
   7   3   2    20822.31    20923.80    165.80 o 
   9   3   2    32955.84    32886.81    258.67 o 
  11   3   2    17700.39    17739.96    146.60 o 
  13   3   2     7577.44     7850.98     69.44 o 
  15   3   2    23445.50    23122.31    190.09 o 
  17   3   2    12802.36    12729.92    120.32 o 
  19   3   2     4550.61     4596.98     57.51 o 
  21   3   2     4761.11     4677.73     84.73 o 
  23   3   2     1825.16     1885.79     45.45 o 
  25   3   2     1638.62     1626.95     42.59 o 
 -22   4   2     4302.65     4284.36     82.36 o 
 -20   4   2     2659.76     2594.43     39.92 o 
 -18   4   2     5891.42     5858.57     96.46 o 
 -16   4   2     5432.44     5352.93     80.99 o 
 -14   4   2     3997.52     3866.12     68.14 o 
 -12   4   2     6865.93     6840.77     89.47 o 
 -10   4   2     7095.06     7073.17     89.22 o 
  -8   4   2     9133.85     9109.44    109.89 o 
  -6   4   2     7853.54     7791.35     94.95 o 
  -4   4   2     7465.83     7389.82     90.02 o 
  -2   4   2     8388.14     8414.37     87.93 o 
   0   4   2     7563.44     7533.50     69.80 o 
   2   4   2    10707.66    10648.47     95.55 o 
   4   4   2     6749.98     6770.32     63.54 o 
   6   4   2     7241.11     7317.29     63.50 o 
   8   4   2    10226.42    10221.81     86.19 o 
  10   4   2     5353.79     5545.66     57.35 o 
  12   4   2     5709.46     5958.96     55.30 o 
  14   4   2     5372.88     5398.11     63.55 o 
  16   4   2     5795.59     5817.27     68.28 o 
  18   4   2     6277.51     6307.28    106.70 o 
  20   4   2     2719.82     2802.92    138.96 o 
  22   4   2     3810.24     3922.31     97.59 o 
 -17   5   2     3396.02     3426.16     89.15 o 
 -15   5   2     5904.19     6006.99    123.36 o 
 -13   5   2     7419.95     7252.67    115.09 o 
 -11   5   2     8393.53     8331.72    106.58 o 
  -9   5   2     9649.07     9638.38    105.72 o 
  -7   5   2     7645.40     7545.11     84.04 o 
  -5   5   2     9362.92     9308.65     99.85 o 
  -3   5   2    11236.61    11261.13    117.41 o 
  -1   5   2     7154.65     7040.03     77.88 o 
   1   5   2     4826.27     4778.05     56.30 o 
   3   5   2     3769.49     3724.70     46.03 o 
   5   5   2     2140.02     2148.69     45.87 o 
   7   5   2     1340.56     1399.50     34.80 o 
   9   5   2     1596.82     1665.83     52.95 o 
  11   5   2     1933.47     2017.18     34.11 o 
  13   5   2     1480.63     1495.03     26.08 o 
  15   5   2     1781.66     1931.41     31.35 o 
  17   5   2     1746.65     1752.81     56.15 o 
  -6   6   2     1542.29     1564.70     51.77 o 
  -4   6   2     2032.22     2047.48     48.70 o 
  -2   6   2     2857.70     2971.61     62.45 o 
   0   6   2     3713.93     3885.61     75.39 o 
   2   6   2     2494.26     2610.79     56.96 o 
   4   6   2     4388.06     4542.65     85.20 o 
   6   6   2     4434.36     4748.99     88.51 o 
 -29   1   3        0.97       -2.21      6.76 o 
 -27   1   3      299.51      277.31     16.36 o 
 -25   1   3      417.67      400.11     13.81 o 
 -23   1   3      779.04      746.10     15.23 o 
 -21   1   3     3493.69     3505.93     61.44 o 
 -19   1   3     1185.88     1266.23     37.86 o 
 -17   1   3      327.12      385.97      8.11 o 
 -15   1   3       11.56       42.31      4.86 o 
 -13   1   3        2.09       11.20      3.99 o 
 -11   1   3       60.67       91.12      5.57 o 
  -9   1   3     4596.12     5044.22     48.54 o 
  -7   1   3     3968.87     4162.37     36.03 o 
  -5   1   3     2861.28     2965.99     28.88 o 
  -3   1   3    24430.57    25508.87    240.73 o 
  -1   1   3    15029.39    15928.07    137.08 o 
   1   1   3     5722.15     6057.92    129.06 o 
   3   1   3      218.27      207.30      4.37 o 
   5   1   3      245.92      314.72      8.82 o 
   7   1   3       83.09       56.05      3.14 o 
   9   1   3       27.48       39.74      5.31 o 
  11   1   3      155.66      116.13      3.91 o 
  13   1   3     4894.39     5040.88     46.19 o 
  15   1   3     2676.68     2611.16     30.64 o 
  17   1   3      893.54      914.42     19.11 o 
  19   1   3     3219.85     3213.52     45.35 o 
  21   1   3      169.12      173.43     10.93 o 
  23   1   3      291.35      310.04     14.41 o 
  25   1   3        1.53       15.39     11.05 o 
  27   1   3      105.03      115.65     13.13 o 
  29   1   3      169.53      180.90     10.88 o 
 -28   2   3      333.42      382.50     74.56 o 
 -26   2   3      609.54      597.26     35.62 o 
 -24   2   3      742.44      734.49     64.24 o 
 -22   2   3     2180.87     2158.13     47.23 o 
 -20   2   3       24.02       32.25      8.32 o 
 -18   2   3      734.11      724.40     15.76 o 
 -16   2   3     6521.91     6466.74    114.06 o 
 -14   2   3        1.33       11.03      4.79 o 
 -12   2   3      107.30      103.16      4.32 o 
 -10   2   3      100.40      105.64      3.89 o 
  -8   2   3     2257.74     2279.34     29.81 o 
  -6   2   3     1931.44     1902.17     24.89 o 
  -4   2   3      443.89      404.40      9.03 o 
  -2   2   3      967.10      928.34     11.21 o 
   0   2   3      946.72      917.13     10.61 o 
   2   2   3      266.65      233.31      4.77 o 
   4   2   3      357.01      394.98     11.74 o 
   6   2   3     1452.72     1685.36     17.29 o 
   8   2   3     5862.82     6301.03     69.30 o 
  10   2   3     3774.15     3825.07     44.70 o 
  12   2   3      150.85      111.90      6.48 o 
  14   2   3     3952.17     3795.87     40.13 o 
  16   2   3     1700.95     1687.01     25.22 o 
  18   2   3      426.91      479.70     13.00 o 
  20   2   3      913.54      926.35     19.53 o 
  22   2   3      579.54      589.04     16.03 o 
  24   2   3      194.86      195.65     10.36 o 
  26   2   3       12.25       21.11      5.92 o 
  28   2   3       34.70       53.81      7.66 o 
 -25   3   3      504.51      469.94     27.70 o 
 -23   3   3      790.60      794.11     27.61 o 
 -21   3   3      440.33      455.55     18.44 o 
 -19   3   3      452.35      457.94     13.67 o 
 -17   3   3      137.91      163.32      9.66 o 
 -15   3   3     1258.93     1242.23     25.27 o 
 -13   3   3      220.56      234.70      9.50 o 
 -11   3   3       30.48       36.20      4.54 o 
  -9   3   3       95.52       75.53      5.47 o 
  -7   3   3       20.61       20.15      3.29 o 
  -5   3   3        6.67        3.18      2.43 o 
  -3   3   3      244.28      268.35      5.70 o 
  -1   3   3      149.58      169.93      5.07 o 
   1   3   3       55.83       76.50      3.50 o 
   3   3   3       76.74       70.78      6.86 o 
   5   3   3      231.47      228.65      7.62 o 
   7   3   3        2.01       13.42      5.05 o 
   9   3   3      685.95      700.81     10.28 o 
  11   3   3     2063.61     2092.47     23.21 o 
  13   3   3       44.79       36.53      5.00 o 
  15   3   3      812.23      831.15     13.90 o 
  17   3   3     1339.28     1425.67     24.50 o 
  19   3   3      601.61      627.00     15.92 o 
  21   3   3      244.21      242.28     10.93 o 
  23   3   3       42.94       73.24     10.07 o 
  25   3   3      118.47      102.76     11.78 o 
 -22   4   3        0.03       -0.47      4.73 o 
 -20   4   3      293.93      311.94     12.53 o 
 -18   4   3      245.45      254.90     11.32 o 
 -16   4   3      501.88      462.53     15.93 o 
 -14   4   3      160.04      160.23     10.03 o 
 -12   4   3      878.75      874.91     19.07 o 
 -10   4   3      124.64      130.65      8.71 o 
  -8   4   3     4531.74     4537.84     81.30 o 
  -6   4   3     5213.26     5144.15     67.46 o 
  -4   4   3     2646.25     2613.70     39.36 o 
  -2   4   3     2119.75     2110.55     33.37 o 
   0   4   3     1803.90     1725.80     24.89 o 
   2   4   3     5460.43     5543.08     55.48 o 
   4   4   3     1733.95     1735.12     21.40 o 
   6   4   3      102.99      103.62      4.85 o 
   8   4   3        5.31       10.27      2.77 o 
  10   4   3      376.56      388.90      9.17 o 
  12   4   3        0.11        8.77      3.21 o 
  14   4   3     1527.16     1483.50     20.36 o 
  16   4   3      640.45      596.93     17.51 o 
  18   4   3      207.78      152.12     12.90 o 
  20   4   3      150.03      118.69     11.54 o 
  22   4   3       99.81       94.35     22.88 o 
 -17   5   3       31.10       36.22      7.86 o 
 -15   5   3      707.97      739.01     24.66 o 
 -13   5   3      158.35      159.78     12.55 o 
 -11   5   3      205.75      203.39     12.48 o 
  -9   5   3        1.80       -5.66      6.14 o 
  -7   5   3      134.67      116.45     16.03 o 
  -5   5   3      682.54      668.46     16.14 o 
  -3   5   3      770.20      798.70     17.41 o 
  -1   5   3       18.35       14.45      5.07 o 
   1   5   3      412.42      424.00     12.43 o 
   3   5   3      251.04      238.20      9.75 o 
   5   5   3      752.08      733.29     16.01 o 
   7   5   3        4.34       10.16      6.43 o 
   9   5   3      604.82      628.31     22.55 o 
  11   5   3      906.87      907.60     26.80 o 
  13   5   3      401.40      449.42     16.47 o 
  15   5   3      669.58      684.46     19.87 o 
  17   5   3      231.63      248.30     16.13 o 
  -6   6   3       61.82       56.84      6.68 o 
  -4   6   3      175.30      132.25     13.12 o 
  -2   6   3        2.32       -4.43     10.44 o 
   0   6   3        0.47        8.75     24.77 o 
   2   6   3       85.11       70.30     11.10 o 
   4   6   3       23.53       16.93      8.33 o 
 -30   0   4     2374.62     2349.99     68.52 o 
 -28   0   4     3288.74     3381.50    127.98 o 
 -26   0   4     5360.58     5501.08    323.08 o 
 -24   0   4     5823.85     6072.91    279.20 o 
 -22   0   4    10968.66    11336.03    503.81 o 
 -20   0   4    17278.79    17130.95    633.24 o 
 -18   0   4    26433.71    26885.57    956.60 o 
 -16   0   4    23155.35    23088.92    588.28 o 
 -14   0   4    29910.79    29500.89    596.86 o 
 -12   0   4    46297.09    44624.39    876.07 o 
 -10   0   4    11209.66    10414.83    238.77 o 
  -8   0   4    14765.02    14231.08    155.74 o 
  -6   0   4    34157.30    33231.55    895.28 o 
  -4   0   4     9395.48     9615.88    173.49 o 
  -2   0   4     6183.73     6429.00    169.05 o 
   0   0   4    10775.23    10826.22    266.17 o 
   2   0   4      483.33      437.96     39.08 o 
   4   0   4      187.72      157.79     11.26 o 
   6   0   4    12749.61    13145.66    243.61 o 
   8   0   4    12569.87    12760.71    246.16 o 
  10   0   4    12700.20    12715.41    294.23 o 
  12   0   4    28448.69    29297.30    413.28 o 
  14   0   4    17730.05    17999.14    545.21 o 
  16   0   4     9720.47     9399.28    147.99 o 
  18   0   4    23622.08    23738.65    346.18 o 
  20   0   4    20916.64    20444.38    303.89 o 
  22   0   4    13137.14    12519.64    198.41 o 
  24   0   4    13989.41    13451.87    213.78 o 
  26   0   4     7930.00     7819.96    138.48 o 
  28   0   4     2396.60     2339.26     59.43 o 
 -29   1   4     4862.92     4883.01    177.30 o 
 -27   1   4     4877.79     4708.37    162.72 o 
 -25   1   4     4476.46     4537.73    112.80 o 
 -23   1   4     2602.45     2591.58     68.84 o 
 -21   1   4     6350.02     6386.90    146.96 o 
 -19   1   4     7551.71     7639.00    161.59 o 
 -17   1   4     3608.38     3556.03     76.77 o 
 -15   1   4     9800.85     9984.34    202.55 o 
 -13   1   4    10740.17    10997.72    137.42 o 
 -11   1   4    11129.00    11675.74    135.05 o 
  -9   1   4    13344.23    13494.67    108.40 o 
  -7   1   4    15940.18    15743.87    139.75 o 
  -5   1   4    31622.38    32464.92    249.11 o 
  -3   1   4    34689.64    34965.48    267.86 o 
  -1   1   4    40515.64    40490.51    473.83 o 
   1   1   4    25679.25    25334.80    197.70 o 
   3   1   4    29039.34    28341.22    350.68 o 
   5   1   4    35244.61    35102.39    383.19 o 
   7   1   4    21792.70    21601.50    193.91 o 
   9   1   4    20299.90    20044.26    164.62 o 
  11   1   4    17458.05    17706.79    147.40 o 
  13   1   4    11794.69    11663.01    109.62 o 
  15   1   4     8732.11     8765.34     97.87 o 
  17   1   4     4629.99     4652.50     59.05 o 
  19   1   4     5500.78     5564.64     69.67 o 
  21   1   4     5808.07     5600.58     86.78 o 
  23   1   4     4864.91     4670.87     66.46 o 
  25   1   4     3748.34     3581.95     69.20 o 
  27   1   4     2520.43     2512.84     49.06 o 
  29   1   4     3527.33     3529.52    111.44 o 
 -28   2   4     5628.21     5592.40    294.16 o 
 -26   2   4     3174.75     2961.90    117.08 o 
 -24   2   4     3296.72     3176.48    100.37 o 
 -22   2   4     3598.93     3652.44     94.65 o 
 -20   2   4     3483.76     3502.12     99.02 o 
 -18   2   4     4736.42     4782.63    156.43 o 
 -16   2   4     1210.51     1216.17     29.01 o 
 -14   2   4     3716.27     3764.96     72.87 o 
 -12   2   4     9197.16     9079.35     82.89 o 
 -10   2   4    11342.57    11695.95    104.05 o 
  -8   2   4    15634.46    15792.08    153.76 o 
  -6   2   4     9177.51     8859.17     90.04 o 
  -4   2   4    31412.05    32434.04    305.63 o 
  -2   2   4    35452.58    36600.14    288.58 o 
   0   2   4    21809.77    21623.96    170.27 o 
   2   2   4    39116.45    39488.49    340.60 o 
   4   2   4    33090.98    32955.59    270.59 o 
   6   2   4    34490.72    34339.56    349.06 o 
   8   2   4    16746.96    16806.21    152.88 o 
  10   2   4     7483.75     7216.25     69.65 o 
  12   2   4    13793.30    13750.05    127.12 o 
  14   2   4     8870.64     8709.11     94.91 o 
  16   2   4     6784.22     6652.76     89.81 o 
  18   2   4     2402.29     2527.82     43.07 o 
  20   2   4     1878.80     1886.45     36.32 o 
  22   2   4     4860.51     4573.58     70.53 o 
  24   2   4     1229.58     1199.59     24.85 o 
  26   2   4     1985.04     2085.98     37.98 o 
 -25   3   4     4228.85     4127.18    321.01 o 
 -23   3   4     5570.22     5528.19    165.73 o 
 -21   3   4    11447.93    11238.16    253.68 o 
 -19   3   4    10423.96    10221.40    223.80 o 
 -17   3   4    14415.25    14088.13    168.79 o 
 -15   3   4    10663.45    10548.05    130.16 o 
 -13   3   4     9647.13     9512.30    101.30 o 
 -11   3   4    30179.17    30193.41    310.74 o 
  -9   3   4    12598.70    12479.14    156.50 o 
  -7   3   4     5248.41     5301.33     85.06 o 
  -5   3   4     8657.25     8790.31     91.29 o 
  -3   3   4     3442.73     3589.83     42.75 o 
  -1   3   4     4831.85     5034.28     44.32 o 
   1   3   4     1466.41     1470.50     16.59 o 
   3   3   4     4228.74     4229.58     41.62 o 
   5   3   4     8744.17     8789.79     80.30 o 
   7   3   4     3495.22     3580.96     33.89 o 
   9   3   4     5735.64     5750.34     48.38 o 
  11   3   4     3754.26     3840.77     37.67 o 
  13   3   4    13611.30    13473.74    114.42 o 
  15   3   4    19502.83    19072.37    196.12 o 
  17   3   4     7363.46     7501.36     85.91 o 
  19   3   4    11703.70    11458.72    125.66 o 
  21   3   4     9415.63     9091.52    104.05 o 
  23   3   4     7126.83     7218.30     87.17 o 
  25   3   4     5273.30     5162.49    174.45 o 
 -22   4   4     3549.16     3592.10     90.30 o 
 -20   4   4     3439.44     3398.14     49.08 o 
 -18   4   4     4496.88     4415.75     69.50 o 
 -16   4   4     3663.50     3472.73     54.83 o 
 -14   4   4     5237.64     5019.98     62.56 o 
 -12   4   4     4763.95     4708.26     58.73 o 
 -10   4   4     8633.60     8516.88     93.49 o 
  -8   4   4     8973.19     8791.05     95.26 o 
  -6   4   4     2833.94     2760.81     37.92 o 
  -4   4   4    10746.37    10665.14    111.23 o 
  -2   4   4    10083.17     9995.51    118.95 o 
   0   4   4     3705.74     3667.75     71.89 o 
   2   4   4    10095.43    10055.35    120.95 o 
   4   4   4     8496.17     8296.31     86.01 o 
   6   4   4     6802.33     6865.22     60.64 o 
   8   4   4     6267.10     6333.37     56.98 o 
  10   4   4     5008.18     5140.11     49.21 o 
  12   4   4     5173.61     5354.55     51.48 o 
  14   4   4     4679.89     4753.06     52.31 o 
  16   4   4     7370.47     7373.21     84.68 o 
  18   4   4     2516.55     2556.90     71.92 o 
  20   4   4     2379.41     2551.97    103.83 o 
 -17   5   4     1355.55     1362.17     35.71 o 
 -15   5   4     1435.15     1418.46     35.90 o 
 -13   5   4     1398.73     1373.95     38.06 o 
 -11   5   4     1798.48     1785.49     34.50 o 
  -9   5   4     2228.25     2183.58     38.74 o 
  -7   5   4     4660.31     4587.22     65.29 o 
  -5   5   4     7889.02     7721.14     98.76 o 
  -3   5   4     8038.50     7869.52     87.19 o 
  -1   5   4     9630.18     9347.87    100.65 o 
   1   5   4    10679.72    10558.39    111.75 o 
   3   5   4     8430.72     8460.25     92.07 o 
   5   5   4     7773.00     7936.20     87.31 o 
   7   5   4     7634.78     7666.68     84.79 o 
   9   5   4     6847.56     7177.27    117.78 o 
  11   5   4     4441.55     4602.82     82.35 o 
  13   5   4     2511.68     2604.99     54.06 o 
  15   5   4     1470.42     1507.64     59.47 o 
  -2   6   4     1379.79     1446.64     39.54 o 
   0   6   4     2120.14     2115.55     51.65 o 
   2   6   4      789.94      826.01     28.68 o 
 -29   1   5     2186.00     2229.75     98.08 o 
 -27   1   5      601.98      613.30     62.47 o 
 -25   1   5       84.17       83.87      6.99 o 
 -23   1   5      286.01      283.58     10.83 o 
 -21   1   5        0.05        3.01      5.56 o 
 -19   1   5       87.66       89.10      8.81 o 
 -17   1   5      203.59      205.98      6.60 o 
 -15   1   5     1023.14      990.89     16.63 o 
 -13   1   5     3916.00     4058.56     42.90 o 
 -11   1   5     3017.18     2951.74     28.29 o 
  -9   1   5     2018.45     1998.22     22.27 o 
  -7   1   5     6055.65     6765.16     55.30 o 
  -5   1   5       15.06       42.13      3.43 o 
  -3   1   5     2535.09     3029.12     28.30 o 
  -1   1   5      919.55     1127.07     12.77 o 
   1   1   5     1756.53     1866.54     20.81 o 
   3   1   5     6524.39     6912.99     58.67 o 
   5   1   5     2263.99     2242.58     22.61 o 
   7   1   5     6594.69     6704.54     58.02 o 
   9   1   5     7164.24     7400.08     71.29 o 
  11   1   5     2782.82     2741.66     27.23 o 
  13   1   5      556.16      531.56     13.39 o 
  15   1   5       78.55       86.29      6.46 o 
  17   1   5      144.85      160.28      8.78 o 
  19   1   5      257.42      290.76     16.99 o 
  21   1   5       37.48       53.32      7.14 o 
  23   1   5      631.86      589.05     18.18 o 
  25   1   5     1551.99     1515.36     31.35 o 
  27   1   5      158.95      172.22     13.17 o 
 -26   2   5       93.39       98.74     10.52 o 
 -24   2   5      209.59      202.54     10.33 o 
 -22   2   5        1.24        7.44      5.66 o 
 -20   2   5      107.07      117.62     15.38 o 
 -18   2   5     1016.86      999.87     24.35 o 
 -16   2   5     2102.27     2110.93     31.58 o 
 -14   2   5     1411.17     1429.61     24.05 o 
 -12   2   5     2032.54     2154.79     30.37 o 
 -10   2   5     1650.69     1656.96     24.70 o 
  -8   2   5     1343.12     1356.35     21.12 o 
  -6   2   5     2629.27     2702.07     33.89 o 
  -4   2   5     1155.88     1225.61     18.99 o 
  -2   2   5      418.21      458.97      6.54 o 
   0   2   5      470.42      455.10      8.25 o 
   2   2   5     1948.92     1947.29     20.50 o 
   4   2   5      227.78      284.67     10.17 o 
   6   2   5     1757.83     1734.78     19.39 o 
   8   2   5      982.23      960.90     17.53 o 
  10   2   5        1.40       10.18      2.42 o 
  12   2   5      338.06      363.71     11.04 o 
  14   2   5      235.71      247.67     15.22 o 
  16   2   5       10.64       19.88      5.26 o 
  18   2   5      243.91      273.87     12.64 o 
  20   2   5      818.56      824.97     30.62 o 
  22   2   5     1089.34     1054.38     27.07 o 
  24   2   5      950.80      954.09     26.45 o 
  26   2   5      217.24      227.50     11.96 o 
 -25   3   5       23.32       26.95      6.03 o 
 -23   3   5       84.19       84.42      8.64 o 
 -21   3   5       40.17       50.84      6.83 o 
 -19   3   5        9.96       23.65      8.46 o 
 -17   3   5     1073.33     1053.20     24.42 o 
 -15   3   5      952.36      917.59     19.65 o 
 -13   3   5       94.62      105.29      8.70 o 
 -11   3   5     1273.86     1229.55     22.22 o 
  -9   3   5     1542.83     1486.26     24.44 o 
  -7   3   5      849.41      895.50     17.48 o 
  -5   3   5      378.92      398.12     10.95 o 
  -3   3   5      192.52      206.52      7.98 o 
  -1   3   5      133.29      164.57      7.06 o 
   1   3   5      142.24      140.69      4.28 o 
   3   3   5       74.06       71.77      3.62 o 
   5   3   5      487.43      476.77     10.15 o 
   7   3   5       25.95       30.44      4.07 o 
   9   3   5      222.67      224.60      6.00 o 
  11   3   5      267.19      299.08      7.46 o 
  13   3   5        5.30       23.05      8.42 o 
  15   3   5      252.08      297.94     10.76 o 
  17   3   5      194.22      213.76      9.82 o 
  19   3   5      167.42      180.03     11.94 o 
  21   3   5       96.06      110.60      8.38 o 
  23   3   5      336.20      333.27     13.44 o 
 -20   4   5       12.44        9.04      6.98 o 
 -18   4   5        0.26        7.70      6.02 o 
 -16   4   5      381.82      371.11     13.47 o 
 -14   4   5      136.66      126.31      8.50 o 
 -12   4   5     1481.61     1483.43     26.98 o 
 -10   4   5      259.15      300.02     17.54 o 
  -8   4   5      121.51      103.48      7.28 o 
  -6   4   5      680.66      658.53     15.98 o 
  -4   4   5      189.64      190.70      8.98 o 
  -2   4   5       25.54       28.11      5.86 o 
   0   4   5     3354.67     3291.99     47.87 o 
   2   4   5     4112.19     4012.13     57.22 o 
   4   4   5      758.44      731.59     15.31 o 
   6   4   5     4314.22     4381.05     51.77 o 
   8   4   5     2857.56     2894.26     34.15 o 
  10   4   5     1720.66     1763.84     22.40 o 
  12   4   5     1186.41     1206.01     18.00 o 
  14   4   5      269.54      316.65     12.08 o 
  16   4   5     1670.04     1655.48     29.41 o 
  18   4   5       53.76       55.88      6.91 o 
  20   4   5      416.52      397.35     19.85 o 
 -15   5   5      570.08      573.00     18.01 o 
 -13   5   5      437.76      425.30     15.13 o 
 -11   5   5      823.64      811.97     22.19 o 
  -9   5   5      439.87      466.20     17.92 o 
  -7   5   5     2766.74     2688.30     44.77 o 
  -5   5   5        1.39       -6.00      4.49 o 
  -3   5   5      356.92      326.66     16.78 o 
  -1   5   5     2214.87     2152.08     33.23 o 
   1   5   5       94.44       79.76      6.78 o 
   3   5   5        3.79       22.97     16.25 o 
   5   5   5       14.93       22.90      5.25 o 
   7   5   5        4.07        6.72      6.57 o 
   9   5   5      156.63      171.96     10.13 o 
  11   5   5       25.03       51.58      9.93 o 
  13   5   5      114.48      109.35     17.02 o 
 -26   0   6     1775.51     1752.82    178.61 o 
 -24   0   6      166.26      187.81     13.13 o 
 -22   0   6     1117.88     1087.81     42.02 o 
 -20   0   6     5841.66     5775.09    174.90 o 
 -18   0   6     5166.92     5366.46    134.15 o 
 -16   0   6     8387.56     8759.95    155.27 o 
 -14   0   6    16995.56    17107.68    237.90 o 
 -12   0   6    19031.69    18425.34    301.44 o 
 -10   0   6    25553.68    24366.20    380.83 o 
  -8   0   6    37523.26    37200.32    725.96 o 
  -6   0   6    45504.48    45281.17    621.76 o 
  -4   0   6    44360.17    42028.56    860.51 o 
  -2   0   6    45493.63    44806.86    880.37 o 
   0   0   6    27615.41    26716.73    328.06 o 
   2   0   6     5239.50     4673.58     51.08 o 
   4   0   6    24274.28    25658.66    250.14 o 
   6   0   6    13343.92    14104.15    161.98 o 
   8   0   6     2902.82     2762.24     37.89 o 
  10   0   6     5311.99     5384.08    131.24 o 
  12   0   6     2049.08     2101.70     43.44 o 
  14   0   6     2693.02     2677.78     83.62 o 
  16   0   6     1974.20     1987.02     45.07 o 
  18   0   6     3365.19     3332.33     67.19 o 
  20   0   6     8368.75     8293.70    139.88 o 
  22   0   6     7354.01     7118.96    222.50 o 
  24   0   6     7264.08     7182.82    129.34 o 
  26   0   6     3998.97     3913.31     84.22 o 
 -27   1   6     4856.13     4967.12    183.88 o 
 -25   1   6     5227.77     5260.39    186.78 o 
 -23   1   6     6445.09     6497.14    276.46 o 
 -21   1   6     7701.61     7896.93    164.14 o 
 -19   1   6    10090.50    10166.23    198.12 o 
 -17   1   6     8783.67     8752.62     95.03 o 
 -15   1   6     6728.75     7063.05    113.39 o 
 -13   1   6    11054.89    11167.62    177.68 o 
 -11   1   6     8184.54     8249.02    115.54 o 
  -9   1   6     4272.91     4227.43     37.36 o 
  -7   1   6    12451.45    12638.08     99.27 o 
  -5   1   6    12396.74    12801.45    150.12 o 
  -3   1   6    13739.70    14620.76    114.20 o 
  -1   1   6    10359.61    10513.23     85.36 o 
   1   1   6    11323.46    11179.05    100.35 o 
   3   1   6    16614.27    17061.87    180.67 o 
   5   1   6    19165.50    19357.07    156.77 o 
   7   1   6    27385.61    27271.68    219.91 o 
   9   1   6    11762.33    11666.50    121.60 o 
  11   1   6    17236.47    17241.95    157.80 o 
  13   1   6    21512.86    21786.94    223.18 o 
  15   1   6     7319.37     7287.66     97.90 o 
  17   1   6     8803.45     8748.16    100.86 o 
  19   1   6     9841.75     9729.49    112.32 o 
  21   1   6     6575.11     6430.88     81.58 o 
  23   1   6     4784.18     4642.33     65.16 o 
  25   1   6     2359.24     2351.34     41.95 o 
  27   1   6     2523.56     2472.83     50.86 o 
 -26   2   6     4472.53     4408.39    157.82 o 
 -24   2   6     8709.13     8729.28    258.68 o 
 -22   2   6     8984.77     8922.50    277.38 o 
 -20   2   6     9227.79     9205.09    196.97 o 
 -18   2   6     5744.39     5601.04     91.27 o 
 -16   2   6     5574.45     5470.17    130.83 o 
 -14   2   6     9978.93    10168.99    138.61 o 
 -12   2   6     5555.52     5554.88    114.24 o 
 -10   2   6     5372.17     5570.12     63.12 o 
  -8   2   6     2667.96     2620.20     34.44 o 
  -6   2   6     4487.73     4839.40    104.71 o 
  -4   2   6    10236.44    10863.50    109.68 o 
  -2   2   6     2284.89     2151.96     28.22 o 
   0   2   6     9086.56     9018.49     92.58 o 
   2   2   6    16609.97    16988.70    135.68 o 
   4   2   6    16533.66    15991.15    299.20 o 
   6   2   6    16245.34    16405.42    167.92 o 
   8   2   6    11015.11    11098.21    118.56 o 
  10   2   6    21328.36    21190.65    175.28 o 
  12   2   6    19872.21    19746.95    181.29 o 
  14   2   6    14286.69    14188.90    239.12 o 
  16   2   6    12302.82    12313.58    135.64 o 
  18   2   6     7008.24     6851.55     83.88 o 
  20   2   6     8148.82     7646.57    106.43 o 
  22   2   6     3771.36     3600.73     60.52 o 
  24   2   6     1828.60     1829.51     39.47 o 
  26   2   6     3265.62     3148.63     58.56 o 
 -23   3   6     2192.77     2226.03     59.27 o 
 -21   3   6     3610.90     3517.16     56.51 o 
 -19   3   6      520.91      495.10     18.38 o 
 -17   3   6     3655.98     3602.55     63.53 o 
 -15   3   6     7133.15     6869.38     86.26 o 
 -13   3   6    12323.62    12051.98    190.58 o 
 -11   3   6    17562.08    17062.95    232.54 o 
  -9   3   6    13408.25    13202.37    135.17 o 
  -7   3   6    19917.89    20088.16    196.82 o 
  -5   3   6    17346.96    17427.34    172.13 o 
  -3   3   6    18886.96    19117.89    186.72 o 
  -1   3   6    13965.94    13591.11    135.92 o 
   1   3   6     9921.25     9624.03     99.42 o 
   3   3   6    22249.17    22419.21    177.16 o 
   5   3   6     3800.17     3883.07     44.45 o 
   7   3   6      435.88      458.71      9.60 o 
   9   3   6     4653.43     4650.65     41.31 o 
  11   3   6     1956.58     2005.20     27.09 o 
  13   3   6     2712.05     2731.24     38.01 o 
  15   3   6     2439.10     2386.32     44.07 o 
  17   3   6     2398.26     2381.31     57.94 o 
  19   3   6     3253.44     3234.18     46.25 o 
  21   3   6     2951.14     2955.42     44.56 o 
  23   3   6     4332.43     4380.32     60.39 o 
 -20   4   6     2693.40     2660.14     69.06 o 
 -18   4   6     3110.15     2972.28     51.25 o 
 -16   4   6     3343.73     3259.82     77.35 o 
 -14   4   6     4671.34     4640.61     60.27 o 
 -12   4   6     4834.38     4718.56     87.30 o 
 -10   4   6     6598.91     6396.96     88.12 o 
  -8   4   6     3485.56     3325.11     45.40 o 
  -6   4   6     5356.28     5325.55     64.02 o 
  -4   4   6     9803.93     9614.82    103.40 o 
  -2   4   6     3204.28     3077.08     67.61 o 
   0   4   6     6772.20     6629.12     74.85 o 
   2   4   6    10392.17    10092.58    131.11 o 
   4   4   6     4976.60     4925.58     66.67 o 
   6   4   6     6237.28     6205.85     69.78 o 
   8   4   6     4640.38     4670.69     55.44 o 
  10   4   6     5505.54     5568.21     76.35 o 
  12   4   6     5610.77     5667.86     60.67 o 
  14   4   6     4216.76     4220.27     58.86 o 
  16   4   6     4184.86     4296.72     70.45 o 
  18   4   6     2439.97     2581.78     39.84 o 
  20   4   6     3796.73     3805.95     53.63 o 
 -13   5   6     1563.09     1528.79     30.18 o 
 -11   5   6     1098.78     1094.83     24.48 o 
  -9   5   6     1239.34     1267.15     26.21 o 
  -7   5   6     1101.00     1062.93     25.28 o 
  -5   5   6     1093.33     1039.80     24.72 o 
  -3   5   6     2215.04     2145.32     38.19 o 
  -1   5   6     2113.18     2067.05     37.18 o 
   1   5   6     1805.73     1786.59     29.03 o 
   3   5   6     3646.98     3678.08     52.07 o 
   5   5   6     5449.78     5380.00     64.62 o 
   7   5   6     6896.03     6961.67     84.69 o 
   9   5   6     7642.84     7866.31    111.89 o 
  11   5   6     6233.83     6318.15     90.35 o 
  13   5   6     5635.69     5636.98    103.25 o 
 -27   1   7        1.59        3.37      5.96 o 
 -25   1   7      601.96      590.02     16.66 o 
 -23   1   7     1414.81     1394.86     51.61 o 
 -21   1   7      796.34      830.39     32.25 o 
 -19   1   7     2509.24     2470.13     81.40 o 
 -17   1   7     2307.85     2277.11     47.26 o 
 -15   1   7     1552.21     1657.16     33.63 o 
 -13   1   7      132.04      143.21      6.49 o 
 -11   1   7      139.08      148.38      5.31 o 
  -9   1   7        5.08        4.13      1.74 o 
  -7   1   7      526.12      504.08     10.69 o 
  -5   1   7     1371.11     1193.43     12.72 o 
  -3   1   7     3398.10     3656.38     38.83 o 
  -1   1   7     4464.30     4725.34     46.34 o 
   1   1   7     1372.89     1238.62     13.78 o 
   3   1   7     3333.50     3409.03     42.30 o 
   5   1   7      902.44      920.27     12.71 o 
   7   1   7      468.57      552.86      9.31 o 
   9   1   7      490.34      468.80      8.43 o 
  11   1   7      988.96      920.95     18.29 o 
  13   1   7       95.09      104.13      7.06 o 
  15   1   7     1512.70     1483.05     26.59 o 
  17   1   7     3885.73     3942.60     56.00 o 
  19   1   7      896.89      882.54     21.47 o 
  21   1   7     1147.33     1114.33     25.52 o 
  23   1   7      445.18      458.14     16.93 o 
  25   1   7       33.34       32.88      7.59 o 
 -26   2   7      164.69      211.50     17.82 o 
 -24   2   7      288.42      306.01     12.90 o 
 -22   2   7       19.33       22.28      6.23 o 
 -20   2   7     1133.28     1139.88     51.39 o 
 -18   2   7      298.52      297.74     11.92 o 
 -16   2   7      251.69      241.18     10.42 o 
 -14   2   7     1139.04     1149.28     21.73 o 
 -12   2   7      242.64      225.25     11.89 o 
 -10   2   7      823.30      784.42     16.46 o 
  -8   2   7      833.35      817.31     17.60 o 
  -6   2   7     2110.08     2146.64     30.12 o 
  -4   2   7     3122.87     3238.96     40.26 o 
  -2   2   7     2482.01     2516.04     25.64 o 
   0   2   7     1215.86     1213.67     15.28 o 
   2   2   7     2211.30     2317.47     24.64 o 
   4   2   7     1117.35     1107.79     15.19 o 
   6   2   7        4.94       16.34      3.47 o 
   8   2   7     2691.19     2672.85     28.94 o 
  10   2   7       37.64       48.04      4.54 o 
  12   2   7     3920.24     3935.71     51.74 o 
  14   2   7       25.77       50.57     13.92 o 
  16   2   7      167.93      169.05     10.18 o 
  18   2   7      505.21      498.06     21.83 o 
  20   2   7       50.81       61.43      7.73 o 
  22   2   7       42.73       53.27      8.43 o 
  24   2   7        0.23        3.74      6.46 o 
 -23   3   7        0.10        7.45      5.56 o 
 -21   3   7      144.70      122.97      9.94 o 
 -19   3   7        5.04        3.27      4.86 o 
 -17   3   7        9.55       11.61      4.52 o 
 -15   3   7       86.76      102.86     10.29 o 
 -13   3   7       23.38       26.02      5.14 o 
 -11   3   7      122.23      121.21     10.68 o 
  -9   3   7      457.42      428.62     13.05 o 
  -7   3   7      419.78      413.86     12.73 o 
  -5   3   7      255.12      246.22      9.77 o 
  -3   3   7     1322.87     1299.31     22.63 o 
  -1   3   7     1288.49     1267.55     21.87 o 
   1   3   7     1021.71      983.87     18.64 o 
   3   3   7      381.29      399.75     11.47 o 
   5   3   7      328.62      343.36     10.41 o 
   7   3   7     1109.53     1121.19     19.41 o 
   9   3   7        3.94       14.79      3.25 o 
  11   3   7        6.96        6.79      4.93 o 
  13   3   7        2.22        2.69      4.91 o 
  15   3   7        0.20       -3.35      4.70 o 
  17   3   7       69.76       78.30     13.38 o 
  19   3   7      252.14      260.73     11.52 o 
  21   3   7        5.05        5.20      5.04 o 
 -18   4   7     1374.38     1392.92     30.34 o 
 -16   4   7      594.53      570.82     17.39 o 
 -14   4   7     1004.45     1000.83     22.75 o 
 -12   4   7      637.15      596.95     16.87 o 
 -10   4   7      587.96      558.45     19.19 o 
  -8   4   7      152.05      146.20      9.01 o 
  -6   4   7      932.98      899.97     19.87 o 
  -4   4   7      699.35      680.25     16.86 o 
  -2   4   7      327.68      336.89     11.72 o 
   0   4   7        8.53       16.43      4.40 o 
   2   4   7     1174.26     1138.30     27.15 o 
   4   4   7       95.49       96.27      7.69 o 
   6   4   7      235.53      221.33      9.06 o 
   8   4   7       17.24       20.88      5.33 o 
  10   4   7      434.40      428.51     16.80 o 
  12   4   7     1435.42     1391.03     34.72 o 
  14   4   7     2630.97     2799.61     70.58 o 
  16   4   7     1923.33     2059.91     57.78 o 
  18   4   7      596.82      579.66     15.83 o 
 -11   5   7      580.67      604.23     18.61 o 
  -9   5   7      348.48      338.93     13.97 o 
  -7   5   7      449.88      434.38     15.14 o 
  -5   5   7       13.55       11.46      5.40 o 
  -3   5   7     1402.02     1342.94     29.00 o 
  -1   5   7     1648.45     1658.86     33.11 o 
   1   5   7      278.77      281.26     13.15 o 
   3   5   7      537.59      544.30     18.03 o 
   5   5   7      187.28      204.80     12.08 o 
   7   5   7      433.97      450.45     13.92 o 
   9   5   7        0.83        1.55      6.41 o 
  11   5   7       15.60       29.14     10.92 o 
 -26   0   8     3427.12     4085.42    127.67 o 
 -24   0   8     2085.60     2319.96     88.26 o 
 -22   0   8     5194.26     5390.76    149.79 o 
 -20   0   8     2596.57     2642.26     82.07 o 
 -18   0   8     1021.50     1139.94     71.35 o 
 -16   0   8     1464.66     1432.74     72.03 o 
 -14   0   8     1174.12     1143.50     19.68 o 
 -12   0   8     4212.47     4150.91     91.35 o 
 -10   0   8     1014.10     1021.73     18.62 o 
  -8   0   8     5174.75     5386.45     74.97 o 
  -6   0   8    26611.46    26237.24    582.74 o 
  -4   0   8    12464.90    12591.30    349.46 o 
  -2   0   8    17284.21    17328.76    306.74 o 
   0   0   8    23373.53    22585.03    223.38 o 
   2   0   8    30495.44    30379.25    297.54 o 
   4   0   8    38801.41    40074.11    449.88 o 
   6   0   8    19559.83    19247.06    220.46 o 
   8   0   8    23191.43    22937.22    260.31 o 
  10   0   8    15285.04    14954.46    289.58 o 
  12   0   8    11689.35    11848.30    335.23 o 
  14   0   8     5730.71     5867.82    101.41 o 
  16   0   8      366.32      375.62     18.32 o 
  18   0   8     8203.89     8169.91    138.27 o 
  20   0   8     4081.83     3971.61    120.70 o 
  22   0   8       40.15       42.91     10.65 o 
  24   0   8     1296.60     1230.29     41.13 o 
 -25   1   8     2985.47     3064.05    126.93 o 
 -23   1   8     4461.40     4622.40    162.18 o 
 -21   1   8     6671.58     6571.14    243.24 o 
 -19   1   8     8891.94     8723.32    291.14 o 
 -17   1   8     5209.99     5465.04    132.03 o 
 -15   1   8    12781.18    12770.11    131.44 o 
 -13   1   8    15226.67    15093.53    214.42 o 
 -11   1   8     5870.13     5947.85     58.43 o 
  -9   1   8    13435.34    13619.64    126.48 o 
  -7   1   8    14691.54    14762.99    124.11 o 
  -5   1   8    11820.55    11835.44    107.58 o 
  -3   1   8     9134.67     9110.12    101.70 o 
  -1   1   8     4346.49     4270.61     78.17 o 
   1   1   8     9337.53     9385.83     73.33 o 
   3   1   8     7654.17     7677.65     61.85 o 
   5   1   8     9152.96     9272.07     87.97 o 
   7   1   8     5521.63     5533.57     50.83 o 
   9   1   8     5192.08     5151.39     61.70 o 
  11   1   8    15504.82    15724.30    165.38 o 
  13   1   8     4581.85     4650.94     59.20 o 
  15   1   8     4663.58     4644.53     60.59 o 
  17   1   8    11259.41    11212.59    127.07 o 
  19   1   8     7690.88     7484.64    135.93 o 
  21   1   8     7720.84     7491.64    101.59 o 
  23   1   8     3424.87     3330.94     53.01 o 
  25   1   8     3863.70     3821.76    100.59 o 
 -24   2   8     3998.75     4130.74     57.11 o 
 -22   2   8     5019.31     5009.82    221.94 o 
 -20   2   8     5662.02     5630.24    113.60 o 
 -18   2   8     6746.07     6508.80    110.75 o 
 -16   2   8    13368.30    13305.37    138.78 o 
 -14   2   8    12955.18    12654.34    235.47 o 
 -12   2   8    11658.89    11219.19    117.77 o 
 -10   2   8    13414.77    13218.21    135.33 o 
  -8   2   8    10289.25    10340.13    118.60 o 
  -6   2   8    10180.52    10290.30    107.30 o 
  -4   2   8     6348.73     6405.71     80.90 o 
  -2   2   8     5463.18     5531.35     67.88 o 
   0   2   8     6030.26     5984.79     53.62 o 
   2   2   8     4397.25     4400.95     41.60 o 
   4   2   8     4072.98     4080.65     43.29 o 
   6   2   8     1685.46     1711.26     19.31 o 
   8   2   8     4239.08     4326.99     42.92 o 
  10   2   8     6967.87     7119.78     82.90 o 
  12   2   8     5123.14     5127.12     64.62 o 
  14   2   8     7684.73     7696.81     91.10 o 
  16   2   8     7013.63     6841.97     84.13 o 
  18   2   8     7209.90     6991.09    122.08 o 
  20   2   8     6975.69     6785.57    142.83 o 
  22   2   8     5516.07     5431.72     74.70 o 
 -21   3   8      654.18      650.07     35.63 o 
 -19   3   8      344.23      368.66     23.06 o 
 -17   3   8     2780.75     2688.49     50.60 o 
 -15   3   8      951.70      928.08     20.92 o 
 -13   3   8     1302.85     1271.65     29.11 o 
 -11   3   8     3086.97     2986.68     42.24 o 
  -9   3   8     3005.31     2902.60     40.89 o 
  -7   3   8     3999.46     3948.97     50.66 o 
  -5   3   8     6389.90     6280.06     72.20 o 
  -3   3   8    11307.53    10941.61    125.88 o 
  -1   3   8    13422.30    13049.68    133.44 o 
   1   3   8    20615.26    20163.29    197.58 o 
   3   3   8    16818.94    16597.58    164.90 o 
   5   3   8     7791.59     7765.02     84.27 o 
   7   3   8    14039.80    14135.21    130.37 o 
   9   3   8    11540.41    11489.45    125.44 o 
  11   3   8     5788.38     5858.00     83.14 o 
  13   3   8     6793.40     6640.76     93.19 o 
  15   3   8     3982.14     3886.21     85.93 o 
  17   3   8     1554.90     1657.17     35.39 o 
  19   3   8      848.61      813.33     24.07 o 
  21   3   8      960.10      904.60     22.30 o 
 -18   4   8     2292.16     2179.68     60.18 o 
 -16   4   8     4245.67     4291.37     59.36 o 
 -14   4   8     3944.69     3881.60     76.82 o 
 -12   4   8     2640.16     2576.16     40.57 o 
 -10   4   8     4998.07     4837.07     72.21 o 
  -8   4   8     4006.04     3875.11     65.89 o 
  -6   4   8     3410.87     3307.44     51.60 o 
  -4   4   8     4729.87     4576.98     58.14 o 
  -2   4   8     4667.59     4495.44     57.07 o 
   0   4   8     5069.04     4867.06     60.34 o 
   2   4   8     4851.08     4820.28     59.60 o 
   4   4   8     5024.18     4958.55     69.31 o 
   6   4   8     3400.90     3247.63     50.61 o 
   8   4   8     4212.48     4223.43     54.90 o 
  10   4   8     6363.07     6419.14    112.87 o 
  12   4   8     2968.01     3060.63     68.56 o 
  14   4   8     3749.36     3979.18     82.87 o 
  16   4   8     4828.47     5078.08     99.05 o 
  -9   5   8     4328.46     4264.08     62.64 o 
  -7   5   8     3950.95     3930.20     55.49 o 
  -5   5   8     4020.82     3874.79     54.30 o 
  -3   5   8     2017.32     2005.97     40.88 o 
  -1   5   8      659.96      659.58     20.05 o 
   1   5   8     1126.39     1177.32     27.43 o 
   3   5   8     1055.82     1076.43     22.33 o 
   5   5   8      979.70      970.11     21.07 o 
   7   5   8     1543.26     1638.10     32.86 o 
 -25   1   9      468.96      508.62     21.44 o 
 -23   1   9      337.48      318.31     18.83 o 
 -21   1   9       10.90       11.05      5.34 o 
 -19   1   9      246.21      214.19     11.54 o 
 -17   1   9      314.21      312.16     11.66 o 
 -15   1   9      666.23      662.56     16.15 o 
 -13   1   9      270.44      234.39      9.76 o 
 -11   1   9     4024.71     3964.95     49.20 o 
  -9   1   9     5554.59     5631.50     64.38 o 
  -7   1   9      354.59      371.32     10.13 o 
  -5   1   9     2637.02     2705.07     31.00 o 
  -3   1   9     1825.46     1855.70     21.12 o 
  -1   1   9      207.00      250.37      7.19 o 
   1   1   9      214.89      228.18      6.28 o 
   3   1   9      472.20      429.54      8.06 o 
   5   1   9      420.14      411.86     10.05 o 
   7   1   9      988.78     1042.17     14.89 o 
   9   1   9     1743.41     1789.54     28.53 o 
  11   1   9     2349.13     2338.10     51.59 o 
  13   1   9     1335.30     1287.80     24.68 o 
  15   1   9      131.94      160.36      9.45 o 
  17   1   9      173.47      188.59     10.64 o 
  19   1   9        6.41       17.85      6.06 o 
  21   1   9     1713.03     1615.04     32.95 o 
  23   1   9      124.88      134.07     11.08 o 
 -24   2   9      184.08      167.95     10.89 o 
 -22   2   9      329.40      328.42     14.88 o 
 -20   2   9       27.48       28.74      5.95 o 
 -18   2   9      478.99      426.05     14.33 o 
 -16   2   9      260.29      256.84     11.19 o 
 -14   2   9     2256.57     2156.98     60.43 o 
 -12   2   9        3.44        8.27      7.28 o 
 -10   2   9      415.63      430.39     12.95 o 
  -8   2   9      697.40      675.65     15.94 o 
  -6   2   9      240.43      205.96      9.05 o 
  -4   2   9      150.90      181.16     14.66 o 
  -2   2   9      124.72      104.41      6.67 o 
   0   2   9       30.24       60.75     22.83 o 
   2   2   9      225.76      245.77      7.04 o 
   4   2   9     2199.26     2131.75     27.38 o 
   6   2   9     2546.79     2551.24     26.94 o 
   8   2   9     2594.07     2588.73     32.61 o 
  10   2   9       27.47       43.63     15.33 o 
  12   2   9      866.15      840.63     19.38 o 
  14   2   9     1534.84     1477.84     28.05 o 
  16   2   9       20.20       27.35      6.08 o 
  18   2   9      120.57      131.58      9.82 o 
  20   2   9       15.49       28.19      6.97 o 
  22   2   9       11.38       21.64      7.05 o 
 -21   3   9      115.67      114.67     13.58 o 
 -19   3   9      186.62      154.28     10.35 o 
 -17   3   9        3.82       -0.11      4.61 o 
 -15   3   9        4.92        2.70      4.40 o 
 -13   3   9       58.25       50.07      8.00 o 
 -11   3   9       11.28        8.98      4.25 o 
  -9   3   9       14.55        4.82      4.07 o 
  -7   3   9      559.45      523.44     14.74 o 
  -5   3   9       10.15        4.50      3.78 o 
  -3   3   9      181.07      165.72      8.72 o 
  -1   3   9        0.31       10.78      9.06 o 
   1   3   9      188.29      191.57      9.16 o 
   3   3   9      249.40      240.90      9.83 o 
   5   3   9      733.53      758.72     20.72 o 
   7   3   9      565.18      567.37     13.57 o 
   9   3   9      427.54      461.25     16.80 o 
  11   3   9      475.17      482.46     15.13 o 
  13   3   9      289.91      307.40     14.38 o 
  15   3   9     1110.97     1069.97     27.15 o 
  17   3   9        3.58       13.64      7.00 o 
  19   3   9       10.61       11.74      7.25 o 
 -16   4   9      590.40      567.78     18.28 o 
 -14   4   9     1691.82     1634.76     31.61 o 
 -12   4   9     2227.46     2138.79     36.76 o 
 -10   4   9     1623.33     1570.00     29.91 o 
  -8   4   9     1266.55     1227.81     25.49 o 
  -6   4   9     1345.55     1314.56     26.12 o 
  -4   4   9      948.08      913.68     20.95 o 
  -2   4   9      851.75      819.78     19.48 o 
   0   4   9      233.98      231.81     10.61 o 
   2   4   9       26.34       35.12      5.58 o 
   4   4   9      197.20      209.84     11.24 o 
   6   4   9      527.84      506.51     16.81 o 
   8   4   9      486.07      490.82     25.06 o 
  10   4   9      284.46      305.91     21.25 o 
  12   4   9       11.37       20.23      9.71 o 
  14   4   9        2.64       12.45      9.49 o 
  -5   5   9        6.03       11.16      6.57 o 
  -3   5   9      112.77      112.52     14.12 o 
  -1   5   9      672.01      661.50     20.82 o 
   1   5   9      288.39      284.92     14.24 o 
   3   5   9      115.98      106.39     10.75 o 
 -24   0  10     7140.57     7817.77    206.85 o 
 -22   0  10     9289.35     9884.52    243.38 o 
 -20   0  10     7036.73     7281.18    191.93 o 
 -18   0  10     9136.05     9575.06    232.54 o 
 -16   0  10     6733.02     7280.83    187.43 o 
 -14   0  10     5738.14     5754.44     75.78 o 
 -12   0  10     2687.02     2662.70     36.12 o 
 -10   0  10      654.49      738.30     38.14 o 
  -8   0  10    10458.97    10289.31    106.41 o 
  -6   0  10     1529.84     1531.07     23.61 o 
  -4   0  10      127.49      203.41     16.08 o 
  -2   0  10     4294.90     4307.42     45.11 o 
   0   0  10     3132.97     3181.88     41.12 o 
   2   0  10     4889.72     5047.25     69.40 o 
   4   0  10     7111.48     7156.63     92.36 o 
   6   0  10     9984.28     9904.96    153.02 o 
   8   0  10    15406.62    14990.30    299.16 o 
  10   0  10    11926.24    11845.54    182.96 o 
  12   0  10    12450.79    12469.01    305.07 o 
  14   0  10     7685.57     7722.56    243.27 o 
  16   0  10    14481.64    14311.07    407.09 o 
  18   0  10    16093.61    15645.61    244.78 o 
  20   0  10     1901.93     1949.14     93.78 o 
  22   0  10     3521.26     3453.41    111.02 o 
 -23   1  10     1765.94     1781.72     69.52 o 
 -21   1  10     2045.44     1907.22     63.82 o 
 -19   1  10     2629.57     2762.79     79.57 o 
 -17   1  10     3416.36     3426.87     83.52 o 
 -15   1  10     7209.82     7050.94    134.42 o 
 -13   1  10     3537.10     3584.06     56.17 o 
 -11   1  10     6694.52     6643.38     75.44 o 
  -9   1  10    12480.52    12350.21    127.32 o 
  -7   1  10    11493.68    11416.98    127.53 o 
  -5   1  10    12693.60    12633.89    171.99 o 
  -3   1  10     5901.07     5982.40     53.58 o 
  -1   1  10    12476.89    12573.21    143.99 o 
   1   1  10    14077.82    14222.85    119.76 o 
   3   1  10     5620.26     5708.52     53.82 o 
   5   1  10     7731.84     7723.18     76.97 o 
   7   1  10     6063.52     5905.92    108.09 o 
   9   1  10     5954.71     5972.53    114.23 o 
  11   1  10     3523.54     3528.60     59.81 o 
  13   1  10     1657.06     1673.80     29.89 o 
  15   1  10     4690.62     4648.04     62.67 o 
  17   1  10     3758.22     3656.45     54.24 o 
  19   1  10     4105.35     4026.53     59.34 o 
  21   1  10     2038.70     2086.61     42.76 o 
 -22   2  10     1046.66     1079.50     52.76 o 
 -20   2  10      831.81      805.31     31.64 o 
 -18   2  10     2169.98     2196.44     52.04 o 
 -16   2  10     3699.62     3703.11     72.17 o 
 -14   2  10     4777.71     4533.70     58.21 o 
 -12   2  10     6542.84     6342.53     74.80 o 
 -10   2  10     7570.33     7418.03    112.01 o 
  -8   2  10    10414.72    10069.48    108.09 o 
  -6   2  10    11491.54    11253.04    190.59 o 
  -4   2  10    13181.42    12875.12    132.63 o 
  -2   2  10    12534.11    11923.41    123.40 o 
   0   2  10    11015.10    10763.37    112.32 o 
   2   2  10    11237.67    11092.36    114.88 o 
   4   2  10     5496.55     5448.93     72.47 o 
   6   2  10     4034.32     4049.03     41.83 o 
   8   2  10     4594.14     4608.28     59.06 o 
  10   2  10     3121.68     3208.94     85.03 o 
  12   2  10     2741.51     2733.70     41.76 o 
  14   2  10     1420.63     1424.57     28.07 o 
  16   2  10     1651.55     1644.68     37.10 o 
  18   2  10     2136.76     2151.18     38.71 o 
  20   2  10     1749.06     1781.93     35.72 o 
 -19   3  10     4514.94     4449.30     69.42 o 
 -17   3  10     5337.52     5230.06     79.92 o 
 -15   3  10     4151.45     4164.95     88.78 o 
 -13   3  10     3612.36     3461.29     59.86 o 
 -11   3  10     2303.67     2178.80     35.55 o 
  -9   3  10      921.78      917.06     20.77 o 
  -7   3  10      712.28      689.25     17.38 o 
  -5   3  10     1153.29     1152.91     26.17 o 
  -3   3  10     2396.01     2264.51     34.89 o 
  -1   3  10     1915.24     1890.59     30.71 o 
   1   3  10     2078.72     2096.51     32.73 o 
   3   3  10     4823.57     4780.38     58.69 o 
   5   3  10     3963.45     3985.33     51.06 o 
   7   3  10     4738.20     4793.54     90.67 o 
   9   3  10    10387.44    10796.55    407.97 o 
  11   3  10     9953.64     9973.70    291.60 o 
  13   3  10     7983.51     7977.70    176.70 o 
  15   3  10     6693.29     6915.06    123.00 o 
  17   3  10     4633.86     4732.75     93.29 o 
 -14   4  10     2151.47     2188.68     39.92 o 
 -12   4  10     3358.19     3262.37     64.03 o 
 -10   4  10     4355.16     4104.73     70.61 o 
  -8   4  10     1902.40     1975.80     34.79 o 
  -6   4  10     3525.99     3473.98     49.97 o 
  -4   4  10     5434.52     5221.98     66.56 o 
  -2   4  10     2468.03     2435.33     38.60 o 
   0   4  10     3346.59     3309.89     47.25 o 
   2   4  10     4560.68     4538.79     59.00 o 
   4   4  10     2217.36     2164.71     37.28 o 
   6   4  10     2608.21     2588.84     40.43 o 
   8   4  10     3917.62     4151.00    123.27 o 
  10   4  10     2768.53     2846.69    132.80 o 
  12   4  10     2668.52     2883.09     72.87 o 
 -21   1  11      243.89      287.25     17.20 o 
 -19   1  11      884.93      910.76     21.24 o 
 -17   1  11     1415.24     1384.47     37.44 o 
 -15   1  11      841.20      801.57     19.71 o 
 -13   1  11      478.61      472.80     21.99 o 
 -11   1  11        4.31       10.60     20.34 o 
  -9   1  11       24.67       58.17     18.54 o 
  -7   1  11      259.36      240.44      9.87 o 
  -5   1  11     2740.85     2719.57     38.77 o 
  -3   1  11      339.72      313.94     11.42 o 
  -1   1  11      949.68      935.12     20.32 o 
   1   1  11     3359.78     3451.62     33.38 o 
   3   1  11     2311.21     2278.23     25.05 o 
   5   1  11     1566.43     1538.22     49.67 o 
   7   1  11      130.43      135.73      8.17 o 
   9   1  11       26.35       35.93      5.48 o 
  11   1  11       10.08        7.87      4.59 o 
  13   1  11      272.08      261.07     11.83 o 
  15   1  11      333.97      328.03     22.49 o 
  17   1  11      554.63      558.37     18.15 o 
  19   1  11      102.74      119.04     10.24 o 
 -20   2  11      360.53      319.24     13.93 o 
 -18   2  11      656.46      630.35     18.16 o 
 -16   2  11      461.76      490.94     15.64 o 
 -14   2  11      586.19      547.14     16.11 o 
 -12   2  11      624.37      576.36     16.14 o 
 -10   2  11       67.52       71.13     12.95 o 
  -8   2  11        7.26        0.86      8.01 o 
  -6   2  11      169.29      160.03      8.83 o 
  -4   2  11        1.79        6.63      6.09 o 
  -2   2  11     1047.45     1048.27     21.89 o 
   0   2  11     2755.72     2636.44     37.48 o 
   2   2  11      161.15      148.15      8.44 o 
   4   2  11       29.00       40.19      4.86 o 
   6   2  11      735.25      763.96     18.50 o 
   8   2  11       26.63       34.16      5.22 o 
  10   2  11       32.60       39.68      6.33 o 
  12   2  11      173.65      175.96     10.15 o 
  14   2  11      513.45      499.73     16.91 o 
  16   2  11      814.44      804.44     21.69 o 
  18   2  11      537.91      540.62     21.43 o 
 -17   3  11      245.64      209.19     12.33 o 
 -15   3  11      286.26      279.20     13.22 o 
 -13   3  11      376.22      367.37     16.35 o 
 -11   3  11      601.57      551.07     16.93 o 
  -9   3  11        9.47        6.58      8.59 o 
  -7   3  11        3.58        2.91      4.35 o 
  -5   3  11      289.14      242.95     10.90 o 
  -3   3  11       41.50       43.41      5.68 o 
  -1   3  11       21.53       20.21      4.80 o 
   1   3  11       38.89       45.63      5.59 o 
   3   3  11        8.94       11.09      4.24 o 
   5   3  11       19.27       14.32      4.62 o 
   7   3  11       28.75       26.01      9.43 o 
   9   3  11       10.60       13.25      9.01 o 
  11   3  11       96.81      118.29     15.45 o 
  13   3  11      401.36      398.07     18.36 o 
  15   3  11      142.89      154.87     16.24 o 
 -10   4  11        0.46       -7.43      5.12 o 
  -8   4  11       86.09       71.58      8.49 o 
  -6   4  11      413.69      388.45     15.11 o 
  -4   4  11     1777.97     1738.83     32.24 o 
  -2   4  11     2088.97     1981.60     34.61 o 
   0   4  11     1691.87     1651.95     30.80 o 
   2   4  11      843.72      807.39     20.45 o 
   4   4  11      889.33      901.50     21.68 o 
   6   4  11     1371.01     1395.14     33.37 o 
   8   4  11       79.41       82.31     16.25 o 
 -20   0  12     4616.87     4960.63    154.25 o 
 -18   0  12     7675.40     8266.38    217.06 o 
 -16   0  12     5366.26     5903.44    169.32 o 
 -14   0  12     8817.56     9493.84    235.71 o 
 -12   0  12    11499.76    11780.53    275.54 o 
 -10   0  12    13130.47    13263.26    300.39 o 
  -8   0  12    11533.66    11531.13    137.45 o 
  -6   0  12     3918.77     4051.26     57.89 o 
  -4   0  12     5672.10     5775.29     66.55 o 
  -2   0  12     4155.19     4236.64    112.59 o 
   0   0  12     2083.56     2149.78     39.29 o 
   2   0  12     1683.86     1774.02     29.18 o 
   4   0  12      807.52      837.89     25.58 o 
   6   0  12     2540.24     2439.75     51.71 o 
   8   0  12      872.42      939.98     42.56 o 
  10   0  12      319.98      335.66     17.56 o 
  12   0  12     3109.57     3098.33     93.28 o 
  14   0  12     4212.32     4302.44     85.50 o 
  16   0  12     5051.66     5087.88     99.19 o 
  18   0  12     4536.73     4575.41    133.75 o 
 -19   1  12     2460.87     2557.04     85.36 o 
 -17   1  12     1716.59     1753.49     49.09 o 
 -15   1  12     1870.10     1835.62     37.27 o 
 -13   1  12     1843.98     1784.80     47.07 o 
 -11   1  12     3273.01     3253.77     73.83 o 
  -9   1  12     3558.51     3584.17     47.95 o 
  -7   1  12     4573.89     4485.12     56.17 o 
  -5   1  12     2621.98     2669.76     38.14 o 
  -3   1  12     4965.95     4926.60     59.68 o 
  -1   1  12    10938.57    10617.50    133.98 o 
   1   1  12     4583.60     4764.70     40.63 o 
   3   1  12     6655.83     6766.06     66.46 o 
   5   1  12    10369.22    10092.35     99.64 o 
   7   1  12     6003.88     6007.48     73.59 o 
   9   1  12     5322.52     5452.09     69.18 o 
  11   1  12     4520.48     4412.49     60.88 o 
  13   1  12     4291.54     4374.50     75.06 o 
  15   1  12     3825.52     3806.89     56.20 o 
  17   1  12     3336.94     3305.38     52.38 o 
 -18   2  12     1723.54     1804.65     33.45 o 
 -16   2  12     1687.45     1628.79     30.76 o 
 -14   2  12     1163.29     1144.67     24.52 o 
 -12   2  12      528.25      522.90     20.74 o 
 -10   2  12     1864.56     1887.49     37.94 o 
  -8   2  12     2296.37     2285.00     36.17 o 
  -6   2  12     2325.50     2226.07     36.96 o 
  -4   2  12     4520.16     4416.13     56.55 o 
  -2   2  12     5328.24     5152.06     63.25 o 
   0   2  12     8543.06     8510.62    111.03 o 
   2   2  12     6906.19     6924.94     71.80 o 
   4   2  12     5750.12     5656.05    149.04 o 
   6   2  12     8977.31     9223.58    149.06 o 
   8   2  12     8315.21     8297.90    141.97 o 
  10   2  12     7339.34     7556.65     93.59 o 
  12   2  12     3669.19     3605.06    108.95 o 
  14   2  12     3078.88     3014.82     58.28 o 
  16   2  12     3857.68     3934.35     78.18 o 
 -13   3  12     5279.06     5151.22     68.30 o 
 -11   3  12     6288.54     6184.69    107.23 o 
  -9   3  12     5416.14     5290.44     68.45 o 
  -7   3  12     5423.81     5253.93     67.49 o 
  -5   3  12     4219.86     3942.22     54.24 o 
  -3   3  12     3295.27     3203.67     46.42 o 
  -1   3  12     1634.22     1689.78     30.33 o 
   1   3  12     1864.23     1787.37     41.26 o 
   3   3  12      911.33      877.11     30.11 o 
   5   3  12        9.07       45.34     20.94 o 
   7   3  12     2169.09     2213.14    137.15 o 
   9   3  12     2913.54     3020.60    139.51 o 
  11   3  12      574.59      594.66     30.29 o 
  -2   4  12     2447.32     2475.66     41.07 o 
   0   4  12     3500.39     3451.20     50.72 o 
 -17   1  13       16.54       22.07      8.94 o 
 -15   1  13       41.90       35.00      9.17 o 
 -13   1  13      905.54      947.00     21.49 o 
 -11   1  13      242.60      256.90     11.37 o 
  -9   1  13      447.51      444.46     15.94 o 
  -7   1  13     1418.69     1408.01     46.69 o 
  -5   1  13     1067.67     1055.24     21.74 o 
  -3   1  13      664.59      656.00     20.75 o 
  -1   1  13       75.86       83.37      6.27 o 
   1   1  13       48.62       50.12      6.03 o 
   3   1  13      404.36      380.00     20.61 o 
   5   1  13      252.40      279.29     10.40 o 
   7   1  13      556.98      543.93     14.57 o 
   9   1  13     1613.83     1594.32     29.73 o 
  11   1  13      371.57      394.20     14.77 o 
  13   1  13      539.51      519.12     17.37 o 
  15   1  13     1613.21     1650.29     33.36 o 
 -14   2  13      146.91      121.22      9.63 o 
 -12   2  13      848.71      851.11     23.44 o 
 -10   2  13      951.12      918.08     25.03 o 
  -8   2  13      923.68      894.51     21.21 o 
  -6   2  13      801.76      769.51     19.39 o 
  -4   2  13      446.98      410.57     13.96 o 
  -2   2  13       21.01       36.02      5.66 o 
   0   2  13      419.88      398.31     13.49 o 
   2   2  13      232.43      208.26     10.26 o 
   4   2  13      418.91      394.90     23.15 o 
   6   2  13       85.03      111.75     14.82 o 
   8   2  13      118.61      128.27     18.09 o 
  10   2  13      715.27      728.14     24.63 o 
  12   2  13      145.32      157.72     15.43 o 
  -9   3  13      196.35      188.40     21.81 o 
  -7   3  13      528.03      481.78     16.56 o 
  -5   3  13      441.25      433.59     15.89 o 
  -3   3  13      287.50      291.29     14.03 o 
  -1   3  13       72.39       57.10      7.51 o 
   1   3  13      114.97      119.20     13.92 o 
   3   3  13      299.79      290.93     14.95 o 
   5   3  13       40.62       38.67     11.81 o 
   7   3  13       21.67       40.94     13.16 o 
 -14   0  14     3233.68     3521.10    126.02 o 
 -12   0  14     3126.08     3338.42    119.78 o 
 -10   0  14     3583.45     3657.66    124.79 o 
  -8   0  14     7943.30     8092.61    210.86 o 
  -6   0  14     6914.99     6875.87    184.24 o 
  -4   0  14     6172.03     6455.56    173.27 o 
  -2   0  14    10600.98    10777.24    250.42 o 
   0   0  14     9472.32     9711.67    142.93 o 
   2   0  14     5550.71     5689.37    131.18 o 
   4   0  14     6563.48     6611.78     91.44 o 
   6   0  14     3744.81     3639.77     59.21 o 
   8   0  14      845.78      955.98     31.42 o 
  10   0  14     1712.53     1686.90     45.13 o 
  12   0  14     1595.71     1539.24     46.56 o 
 -13   1  14     2773.17     2916.94     59.63 o 
 -11   1  14     2672.67     2824.41     57.51 o 
  -9   1  14     2315.08     2347.55     34.96 o 
  -7   1  14     1690.33     1680.32     27.93 o 
  -5   1  14     1585.98     1552.98     27.93 o 
  -3   1  14     2349.64     2405.82     36.22 o 
  -1   1  14     2017.38     2075.10     32.59 o 
   1   1  14     2271.41     2385.34     56.17 o 
   3   1  14     2866.54     2872.83     63.96 o 
   5   1  14     2924.39     3026.35     67.52 o 
   7   1  14     3466.73     3561.34     57.83 o 
   9   1  14     2920.07     2917.86     57.58 o 
  11   1  14     3479.12     3569.52     53.45 o 
 -10   2  14     2630.87     2853.45     51.81 o 
  -8   2  14      778.88      723.52     19.70 o 
  -6   2  14     1180.68     1129.99     24.61 o 
  -4   2  14     1409.75     1419.94     27.93 o 
  -2   2  14     1278.56     1296.78     26.20 o 
   0   2  14     1032.06     1106.68     21.68 o 
   2   2  14      592.51      580.25     27.68 o 
   4   2  14     2415.51     2512.25     88.66 o 
   6   2  14     3244.28     3510.94    132.42 o 
   8   2  14     3232.90     3419.94    114.29 o 
  -7   1  15       28.87       19.73      5.43 o 
  -5   1  15        1.94        1.67      4.19 o 
  -3   1  15      452.87      465.13     15.33 o 
  -1   1  15      521.66      580.11     30.28 o 
   1   1  15      286.50      326.44     21.02 o 
   3   1  15      567.39      599.56     28.00 o 
   5   1  15      607.15      620.97     28.80 o 
                                                 
